# Supplementary material for: Phylogeny and circumscription of Dasyphyllum (Asteraceae: Barnadesioideae) based on molecular data with the recognition of a new genus, Archidasyphyllum
Source: PeerJ. 2019 Feb 27;7:e6475. doi: 10.7717/peerj.6475 (PMC6397630; doi:10.7717/peerj.6475)
Supplement: Supplemental Information 7 [file peerj-07-6475-s007.zip]

Archive with 5 entries (5 files):
- combined.nex
- its.nex
- plastid.nex
- psbA-trnH.nex
- trnl-trnlf.nex
