# Supplementary material for: Phylogeny and circumscription of Dasyphyllum (Asteraceae: Barnadesioideae) based on molecular data with the recognition of a new genus, Archidasyphyllum
Source: PeerJ. 2019 Feb 27;7:e6475. doi: 10.7717/peerj.6475 (PMC6397630; doi:10.7717/peerj.6475)
Supplement: Supplemental Information 7 [file peerj-07-6475-s007.zip › combined.nex]

#NEXUS
begin taxa;
	dimensions ntax=63;
	taxlabels
	Chuquiraga_aurea
	Arnaldoa_macbrideana
	Arnaldoa_weberbaueri
	Fulcaldea_laurifolia
	Fulcaldea_stuessyi
	Dasyphyllum_diacanthoides
	Dasyphyllum_excelsum
	'Dasyphyllum_sp_nov_1'
	Dasyphyllum_fodinarum
	Dasyphyllum_argenteum
	Dasyphyllum_armatum
	Dasyphyllum_ferox
	Dasyphyllum_colombianum
	Dasyphyllum_floribundum
	Dasyphyllum_lanceolatum
	Dasyphyllum_spinescens
	Dasyphyllum_popayanense
	Dasyphyllum_brevispinum
	Dasyphyllum_donianum
	Dasyphyllum_sprengelianum
	Dasyphyllum_reticulatum
	'Dasyphyllum_sp_nov_2'
	Dasyphyllum_vagans
	Dasyphyllum_brasiliense
	Dasyphyllum_diamantinense
	Dasyphyllum_leptacanthum
	Dasyphyllum_inerme
	'Dasyphyllum_sp_nov_3'
	'Dasyphyllum_sp_nov_4'
	Dasyphyllum_hystrix
	Chuquiraga_jussieui
	Chuquiraga_spinosa_rotundifolia
	Chuquiraga_morenonis
	Chuquiraga_oppositifolia
	Chuquiraga_parviflora
	Chuquiraga_ruscifolia
	Chuquiraga_ulicina_ulicina
	Chuquiraga_ulicina_acicularis
	Chuquiraga_avellanedae
	Chuquiraga_erinacea
	Doniophyton_weddellii
	Duseniella_patagonica
	Doniophyton_anomalum
	Schlechtendalia_luzulifolia
	Barnadesia_arborea
	Barnadesia_caryophylla
	Barnadesia_odorata
	Barnadesia_glomerata
	Barnadesia_polyacantha
	Barnadesia_dombeyana
	Barnadesia_lehmannii_villosa
	Barnadesia_jelskii
	Barnadesia_pycnophylla
	Barnadesia_lehmannii_lehmannii
	Barnadesia_spinosa
	Barnadesia_parviflora
	Huarpea_andina
	Mutisia_decurrens
	Mutisia_speciosa
	Calycera_crassifolia
	Dasyphyllum_flagellare
	Dasyphyllum_trichophyllum
	Chuquiraga_weberbaueri
;
end;
begin characters;
	dimensions nchar=2414;
	format datatype=dna missing=? gap=-;
	matrix
	Chuquiraga_aurea	CCGGTGAAGTGTTCGGATCGCGGCGACGTGGGCGGTTCGCCGCCGGCGACGTCGCGAGAAGTCCACTGAACCTTATCATTTAGAGGAAGGAGAAGTCGTAACAAGGTTTCCGTAGGTGAACCTGCGGAAGGATCATTGTCGAAACCTGCACAG--CAGAACGACCCGCGAACATGT-ACC---AACAACAGGGCGTCGCGGCGACGGGGCC-CGTCCCTCGACCCGTGTCGTCCATGCCGGTGCGCGTGCCTCGM-CCGCTCCGGCGGC-CGTACGCACGTTGCATCGG-CCCCCTAACGAA-CCCCGGCACGGCATGTGCCAAGGAAA--CTA-CAACTT-AAAAGAGCACGCCTCTTGCGGCCCCGTTCGCGGTGCGCCCGGGATGCGGATG---CT…
	Arnaldoa_macbrideana	------------------------------------------------------------------------------------------------------------------------------------------TCGAAACCTGCACAG--CAGAACGACCCGTGAACATGT-ACC---TACAACAGGGCGGCGCGGCGGCAGGGCCTTGGCCCTCAACCCGAGTCGTCC-CGCCGGAGCGCGTGCGCAGG-CCTCATCAGYGGT-CCTGTGGGCGTCGTTTTGGCCCAC-TAACGAACCCCCGGCACGGTCTGTGCCAAGGAAA--CTA-CAACTCGAGGAGAGCACGTCTC-TTTGGTCCCGTTCGCGGTGTGCCAACGAGGCGGTCG---CT…
	Arnaldoa_weberbaueri	------------------------------------------------------------------------------------------------------------------------------------------TCGAAACCTGCACAG--CAGAACGACCCGCGAACATGT-ACT---TACAACAGGGCGGCGCGGCGGCAGGGCCTTGGCCCTCAACCCGCGTCGTCC-CGCCGGAGCGCGTGCGCAGG-CCTCGTCAGCGGT-CCTGTGGGCGTCGTTTTGGCCCAC-TAACGAACCCCCGGCACGGTCTGTGCCAAGGAAA--CTA-CAACTCAAGGARAGCACGTCTC-TGTGGCCCCGTTCGCGGTGTGCCATCGAGGCGGTTG---CT…
	Fulcaldea_laurifolia	------------------------------------------------------------------------------------------------------------------------------------------TCGAAACCTGCACAG--CAGAACGACCCGCGAACATGT-ACC---TACAACAGGGCGGCGCGGCGGCAGGGCCTCGGCCCTCGACCCGCGTCGTCC-CGCCGGAGCGCGTGCGCAGG-CCTCGTCAGCGGT-CCTGTGGGCGTCGCGTCGGCCCAC-TAACGAACCCCCGGCACGGTCTGTGCCAAGGAAA--TTA-CAACTCGAGAAGAGCACGTCTC-CGTGGCCCCGTTCGCGGTGTGCCACCGAGGCGGTCG---CT…
	Fulcaldea_stuessyi	------------------------------------------------------------------------------------------------------------------------------------------TCGAAACCTGCACAG--CAGAACGACCCGCGAACATGT-ACC---GACAACAGGRCGGCGCGGCGGTAGGGCCTCGGCCCTCGACCCGCGTCGTCC-GGCCGRAGCGCGTGTGCAGG-CCTCGTCAGCGGT-CCTGCGGGCGTCGCGTCGGCCCAC-TAACGAACCCCCGGCACGGTCTGTGCCAAGGAAA--CTA-CAACTCGAGAAGAGCACGTCTC-TGTGGCCCCGTTCGCGGTGTGCCCCCGAGGCGGTCG---CT…
	Dasyphyllum_diacanthoides	------------------------------------------------------------------------------------------------------------------------------------------------------CAG--CAGAACGACCCGCGAACATGT-ACCCC-TACAACAGGGCGGCGCGGCGRCAGGGCCTCGGCCCTCGACCCGTGTCGTCC-CGTCGGAGCGCGTGCRCAGG-CCCTGMRAGGGGT-CCTGTGGGCGTCGCGCCGGCCCAC-NAACGAA-CCCCGGCACGGTATGTGCCAAGGAAA--CTA-CAACTCGRGAAGARCACGTCTC-TGTGGCCCCGTTCGCGGTGCGCCACCGGGGCGGTCG---CT…
	Dasyphyllum_excelsum	------------------------------------------------------------------------------------------------------------------------------------------TCGAAACNTGCACAG--CAGAACGACCCGCGAACATGT-ACCCC-TACAACAGGGCGGCGCGGCGGCAGGGCCTCGGCCCTCGACCCGTGTCGTCC-CGTCGGAGCGCGTGCGCAGG-CCCTGCGAGGGGT-CCTGTGGGCGTCGCGCCGGCCCAC-TAACGAA-CCCCGGCACGGTATGTGCCAAGGAAA--CTA-CAACTCGGGAAGAGCACGTCTC-TGTGGCCCCGTTCGCGGTGCGCCACCGGGGCGGTCG---CT…
	'Dasyphyllum_sp_nov_1'	---------------------------------------------------TCGCGAGAAGTCCACTGAACCTTATCATTTAGAGGAAGGAGAAGTCGTAACAAGGTTTCCGTAGGTGAACCTGCGGAAGGATCATTGTCGAAACCTGCACAG--CAGAACGACCCGCGGACAAAGAAACAC-AACGTCAGGACGGCACGGCGAGAGGGCCTAGGCCCTCGACCCGTGTCGTCC-CGTCGGTGCGTGCTCGTCGG-CCCCGCGAGGGGT-CGTTTGGGTGACGCTCTGGCAAACTTAACGAA-CCCCGGCACGGTCTGTGCCAAGGAAA-NTTA-TAACTCGAGAAGAGCACGTCTCTCAAGGCCCCGTTCGCGGTGTGCCTGTGGGGCGGTCG---CT…
	Dasyphyllum_fodinarum	---------------------------------------CCACAGACGANATCGCGAGAAGTCCACTGAACCTTATCATTTAGAGGAAGGAGAAGTCGTAACAAGGTTTCCGTAGGTGAACCTGCGGAAGGATCATTGTCGAAACCTGCATAG--CAGAACGACCCGCGGACATGT-AACAC-AACATGAGGACGGCACGGCGATAGGGCCTAGGCCCTCGACCCGTGTCGTCC-CGTCGGTGCGTGCTCGTCGG-CCCTGCGAGGGGT-CGTTCGGGTGACGCTCTGGCAAACTTAACGAA-CCCCGGCACGGTCTGTGCCAAGGAAA-ACTA-TAACTCGAGAAGAGCACGTCTCTCAGGGCCCCGTTCGCGGTGTGCCTGTGGGGCGGTCG---CT…
	Dasyphyllum_argenteum	------------------------------------------------------------------------------------------------------------------------------------------TCGAAACCTGCATAG--CAGAACGACCTGCGGACAMGTAAACAC-AACATCAAGACGGCACGACGATAGGGCCCAGGCCCTTGACCCGTGTCGTCC-CGCCGGTGCGTGCTCGTCGG-CCCCRCGAGGGGT-CGTTTGGGTGACSCCCTGGMAAACCTAAYGAM-CCCCGGMACGGTCTGTSCCAAGGAAA--CTA-TAACTCGAGAAGAGCACGTCTCTCAAGGCCCCGTTTGCGGTGTGCCTGTGGGGCGGTCG---CT…
	Dasyphyllum_armatum	------------------------------------------------------------------------------------------------------------------------------------------TCGAAACCTGCACAG--CAGAACGACCCGCTGANNNNTAAGCATAAGCATCAGGACGGCACGACGATAGGGCCTAGGCCCTTGACCTGTGTCGTCT-CGTCGGTGCGTGCTCGTCGG-CCCCGCGAGGGGT-CGTCTGGGTGACGCCCTGGCAAACTTAACGAA-CCCCGGCACGGTCTGTGCCAAGGAAA--CTA-TAACTCGAGAAGAGCACGTCTCTCAAGGCCCCGTTCGCGGTGTGCCTGTGGGGCGGTCG---CT…
	Dasyphyllum_ferox	------------------------------------------------------------------------------------------------------------------------------------------TCGAAACCTGCACAG--CAGAACGACCCGCGGACAAGTAAACAC-AGCATCAGGACGGCACGACGATAGGGCCTAGGCCCTTGACCTGTGTCGTCT-CGTCRGTGCGTGCTCGTCGG-CCCCGCGAGGGGT-CGTCTGGGTGACGCCCTGGCAAACTTAACGAA-CCCCGGCACGGTCTGTGCCAAGGAAA--CTA-TAACTCGAGAAGAGCACGTCTCTCAAGGCCCCGTTCGCGGTGTGCCTGTGGGGCGGTCG---CT…
	Dasyphyllum_colombianum	------------------------------------------------------------------------------------------------------------------------------------------TCGAAACTTGCATAG--CAGAACGACCCGTGGACAAGT-AACAC-AACATCAGGACGGCACGACGATAGGGCCTAGGCCCTGGACCCGTGTCGTCC-CGTCGGTGCGTGCTCRTCGG-CCCCGCGAGGGGT-CGTTTGGGTGACGCCCTGGCAAACTTAACGAA-CCCCGGCACGGTCTGTGCCAAGGAAA--CTA-TAACTCGAGAAGAGCACGTCTCTCAAGGCCCCGTTTGCGGTGTGCCTGTGGGGCGGTCG---CT…
	Dasyphyllum_floribundum	----------------------------------------------------------------------CCTTATCATTTAGAGGAAGGAG-AGTCGTAACAAGGTTTCCGTAGGTGAACCTGCGGAAGGATCATTGTCGAAACCTGCGTAG--CAGAACGACCCGTGGACAAGTAAACAT-AACATCAGGACGGCACGGCGATAGGGCCTAGGCCCTCGACCTGTGTCGTCC-CGTCGGTGCGTGCCCTTCGG-CCCCGCGAGGGGT-CGTTTGGGTGACGCTCTGGCAAACTTAACGAA-CCCCGGCACGGTATGTGCCAAGGAAA--CTA-TAACTCGAGAAGAGCACGTCTCTTAAGGCCCCGTTCGCGGTGTGCCTGTGGGGCGGTCG---CT…
	Dasyphyllum_lanceolatum	--------------------------------------------------------------------------ATCATTTAGAGGAAGGAGAAGTCGTAACAAGGTTTCCGTAGGTGAACCTGCGGAAGGATCATTGTCGAAACCTGCGCAG--CAGAACGACCCGTGGACAAGT-AACACAAACGTCAGGACGGCACGGCGATAGGGCCTAGGCCCTCGACCCGTGTTGTCC-CGTCGGTGCGTGCCCGTCGG-CCCCGCGAGGGGT-CGTTTGGGTGACGCTCTGGCAAACTTAACGAA-CCCCGGCACGGTATGTGCCAAGGAAA--CTA-TAACTCGAGAAGAGCACGTCTCTCAGGGCCCCGTTCGCGGTGTGCCTGTGGGGCGGTCG---CT…
	Dasyphyllum_spinescens	--------------------------------------------------------------------------------TATAGGAAGGAGAAGTCGTAACAAGGTTTCCGTAGGTGAACCTGCGGAAGGATCATTGTCGAAACCTGCGTAG--CAGAACGACCCGTGGACAAGT-AACAC-AACATCAGGACGGCATGTCGATAGGGCCTAGGCCCTCGACCCGTGTCGTCC-CGTCGGTGCGTGCCCGTCGG-CCTCGCGAGGGGT-CGTTTGGGTGACGCTCTGGCAAACTTAACGAA-CCCCGGCACGGTATGTGCCAAGGAAA--CTA-TAACTCGAGAAGAGCACGTCTCTCAAGGCCCCGTTCGCGGTGTGCCTGTGGGGCGGTCG---CT…
	Dasyphyllum_popayanense	----------------------------------------------CGACGTCGCGAGAAGTCCACTGAACCTTATCATTTAGAGGAAGGAGAAGTCGTAACAAGGTTTCCGTAGGTGAACCTGCGGAAGGATCATTGTCGAAACCTGCGCAG--CAGAACGACCCGTGGACAAGT-AACAT-AACATCAGGATGGCACGGCGATAGGGCCTAGGCCCTCGACCTGTGTCGTCC-CGTCGGTGCGTGCCCGTCGG-CCCTGCGAGGGGT-CGTTTGGGTGACGCTCTGGCAAACTTAACGAA-CCCCGGCACGGTATGTGCCAAGGAAA--CTA-TAACTCAAGAAGAGCACGTCTCTCAAGGCCCCGTTCGCGGTGTGCCTGTGGGGCGGTCG---CT…
	Dasyphyllum_brevispinum	--------------------------------------------------------------------------------------------------------------------------------------------------------------------CCGCGGACAAGTAAACACAACCATCAGGACGGCATGACGATAGAGCCTAGGCCCTTGACCCGTGTCGTCC-CGCCGGTGCGTGCTCGTCGG-CCCCGCGAGGGGT-CGTTTGGGTGACGCCTTGGCAAACTTAACGAA-CCCCGGCACGGTCTGTGCCAAGGAAA--CTA-TAACTCGAGAAGAGCACGTCTCTCACGGCCCCGTTCGCGGTGTGCCTGTGGGGCGGTCG---CT…
	Dasyphyllum_donianum	---------------------------------------CCACCGGCGACGTCGCGAGAAGTCCACTGAACCTTATCATTTAGAGGAAGGAGAAGTCGTAACAAGGTTTCCGTAGGTGAACCTGCGGAAGGATCATTGTCGAAACCTGCACAG--CAGAACGACCCGCGGACAAGT-AANAC-AACATCAGGACGGCACGGGTATAGGGTCTAGGCCATCGACCCGTGTCGTCC-CGTCGGTGCGCGCTCGTCGG-CCCCGCGAGGGGT-CGGTTGGGTGACGCTCCGGCAAACTTAACGAA-CCCCGGCACGGTCTGTGCCAAGGAAA--CTA-TTACTCCAGAAAAACCCTTCTCTCAAGGCCCCGTTTGCGGTGTGCCTGTGGGGCGGTCG---CT…
	Dasyphyllum_sprengelianum	----------------------------------------CAC-GGCGACGTCGCGAGAAGTCCACTGAACCTTATCATTTAGAGGAAGGAGAAGTCGTAACAAGGTTTCCGTAGGTGAACCTGCGGAAGGATCATTGTCGAAACCTGCACAG--CAGAACGACCCGCGGACAAGT-AAAAC-AACATCAGGACGGCACGGCTATAGGGTCTAGGCCATCGACCCGTGTCGTCC-CGTCGGTGCGCGCTCGTCGG-CCCCGCGAGGGGT-CGGTTGGGTGACGCTCCGGCAAACTTAACGAA-CCCCGGCACGGTCTGTGCCAAGGAAA--CTATTAACTCGGGAAAAGCACTTCTCTCAAGGCCCCTTTGGCGGTGTGCCNGTGGGGCGGTCG---CT…
	Dasyphyllum_reticulatum	----------------ANCGCGGCGANGTGGGCGGTTCGCCGCCGGCGACGTCGCGAGAAGTCCACTGAACCTTATCATTTAGAGGAAGGAGAAGTCGTAACAAGGTTTCCGTAGGTGAACCTGCGGAAGGATCATTGTCGAAACCTGCGCAG--CAGAACGACCCGCGGACAAGTAAACAC-AACATCAGGACGGCACGGCTATNGGGTCTAGGCCATCGACCCGTGTCGTCC-CGTCGGTGCGCGCTCGTCGG-CCCCGCGAGGGGT-CGGTTGGGTGACGCTCCGGCAAACTTAACGAA-CCCCGGCACGGTNTGTGCCAAGGAAA--CTA-TAACTCGAGAAGAGCACGTCTCTCAAGGCCCCGTTTGCGGTGTGCCTGTGGGGCGGTCG---CT…
	'Dasyphyllum_sp_nov_2'	--------------------------------------------------------------------------------------------AAGTCGTAACAAGGTTTCCGTAGGTGAACCTGCGGAAGGATCATTGTCGAAACCTGCGCAG--CAGAACGACCCGTGGACAAGT-AACACAAACGTCAGGACGGCACGGCGATAGGGCCTAGGCCCTCGACCCGTGTCGTCC-CGTCGGTGCGTGCCCGTCGG-CCCCGCGAGGGGT-CGTTTGGGTGACGCTCTGGCAAACTTAACGAA-CCCCGGCACGGTATGTGCCAAGGAAA--CTA-TAACTCGAGAAGAGCACGTCTCTCANGGCCCCGTTCGCGGTGTGCCTGTGGGGCGGTCG---CT…
	Dasyphyllum_vagans	----------------------------------------------------------------------------------------------------------------------------------------------------------------------------------------------------------------------------------TGTNGTCC-CNNCGGTGNGTGNCCGTCGG-CCCCNTGAGGGGN-CGTNTGGGTGACGCTCTGGCAAACNTAACGAA-CCCCGGCACNNTATNTGCCAAGGAAA--CTN-TAAAACGNGAGAAGCACATNTCTCAANNCCCNNNKCGNTGTGTNNNTGTGGNGCNNNCN---NT…
	Dasyphyllum_brasiliense	----------------------------------------------CGACGTCGCGAG-AGTCCACTGAACCTTATCATTTAGAGGAAGGAGAAGTCGTAACAAGGTTTCCGTAGGTGAACCTGCGGAAGGATCATTGCCGAAACATGCACAACACACAACGACCCGCGGACAAGT-AAC---AACATCAGGACGGCACGACGATAGGGCCCAGGCCCTAGACCCGTGTCGTCC-CGTCGGTGCGTGCTCGTCGG-CCCCGCGAGGGGT-CGTTTGGGTGTCGCTCTGGCAAACCTAACGAA-CCCGGGCACGGTCTGTGCCAAGGAAACTCTA-TAACTCGAGAAGGGCACGTCTCTTAAGTCCCCGTTCGTGGTGTGCCTGTGGGGCGGTCT---CT…
	Dasyphyllum_diamantinense	--------------------------------------------GACGACGTCGCGAG-AGTCCACTGAACCTTATCATTTAGAGGAAGGAGAAGTCGTAACAAGGTTTCCGTAGGTGAACCTGCGGAAGGATCATTGCCGAAACATGCACAACACACAACGACCCGCGGACAAGT-AAC---AACATCAGGACGGCACGACGATAGGGCCCAGGCCCTAGACCCGTGTCGTCC-CGTCGGTGCGTGCTCGTCGG-CCCCGCGAGGGGT-CGTTTGGGTGTCGCTCTGGCAAACCTAACGAA-CCCGGGCACGGTCTGTGCCAAGGAAACTCTA-TAACTCGAGAAGGGCACGTCTCTTAAGTCCCCGTTCGTGGTGTGCCTGTGGGGCGGTCT---CT…
	Dasyphyllum_leptacanthum	----------------------------------------------CGACGTCGCGAG-AGTCCACTGAACCTTATCATTTAGAGGAAGGAGAAGTCGTAACAAGGTTTCCGTAGGTGAACCTGCGGAAGGATCATTGCCGAAACATGCACAACACANAACGACCCGCGAACAAGT-AAC---AACATCAGGACGGCACGACGATAGGGCCCAGGCCCTAGACCCGTGTCGTCC-CGTCGGTGCGTGCTCGTCGG-CCCCGCGAGGGGT-CGTTTGGGTGTCGCTCTGGCAAACCTAACGAA-CCCGGGCACGGTCTGTGCCAAGGAAACTCTA-TAACTCGAGAAGGGCACGTCTCTTAAGTCCCCGTTNGTGGTGTGCCTGTGGGGCGGTCT---CT…
	Dasyphyllum_inerme	------------------------------------------------------------------------------------------------------------------------------------------CCRAAACATGCACAGCACACAAYGACCCRCGGACAAGT-AAC---AACATCAGGACGGCACGACGATAGGGCCCAGGCCCTCGACCCRTGTCRTCC-CATCGGTGCATGCTCRTCGG-CCCCACGAGGGGT-CATTT-GGTGTCRCTCTGGAAAACCTAACGAA-CCCCGGCACCATCTGTGCCAAGGAAACTCTA-TAACTCAAGAAGGGCACRTCTCTTAAGTCCCCRTTCACGGTGTGCCTRTGGGGCGGTCT---CT…
	'Dasyphyllum_sp_nov_3'	-----------------------------------------------GACGTCGCGAGAAGTCCACTGAACCTTATCATTTAGAGGAAGGAGAAGTCGTAACAAGGTTTCCGTAGGTGAACCTGCGGAAGGATCATTGCCGAAACATGCACAGCACACAACGACCCGCGGACAAGT-AAC---AACATCAGGACGGCGCGACGATAGGGCCCAGGCCCTCGACCCGTGTCGTCC-CGTCGGTGCGTGCTCGTCGG-CCCCGCGAGGGGT-CGTTT-GGTGTCGCTCTGGCAAACCTAACGAA-CCCCGGCACCATCTGTGCCAAGGAAACTCTA-TAACTCGAGAAGGGCACGTCTCTTAAGTCCCCGTTCGCGGTGTGCCTGTGGGGCGGTCT---CT…
	'Dasyphyllum_sp_nov_4'	-------------------------------------------CGGCGACGTCGCGAGAAGTCCACTGAACCTTATCATTTAGAGGAAGGAGAAGTCGTAACAAGGTTTCCGTAGGTGAACCTGCGGAAGGATCATTGCCGAAACATGCACAGCACACAACGACCCGCGGACAAGT-AAC---AACATCAGGACGGCGCGACGATAGGGCCCAGGCCCTCGACCCGTGTCGTCC-CGTCGGTGCGTGCTCGTCGG-CCCCGCGAGGGGT-CGTTT-GGTGTCGCTCTGGCAAACCTAACGAA-CCCCGGCACCATCTGTGCCAAGGAAACTCTA-TAACTCGAGAAGGGCACGTCTCTTAAGTCCCCGTTCGCGGTGTGCCTGTGGGGCGGTCT---CT…
	Dasyphyllum_hystrix	-----------------------------------------------------------------------------ATTTAGAGGAAGGAGAAGTCGTAACAAGGTTTCCGTAGGTGAACCTGCGGAAGGATCATTGTCGAAACCTGCACAG--CAGAATGACCCGCGAACTCGT-ACC---AACAACAGGACGATGCGGCGGTAGGGCCTTGGCCCTCGACCCGCATTGTCT-CGTCGGTGCACGCCCATTGG-CCCCGTCAGGGGT-CGTGTGGGCGTTGCTTCGGCACACTTAACAAC-CCCCGGCACGGCATGTGCCAAGGAAA--TTA-CAACTCAAGAAGAGCATGCCTCTTGCAGCCCCGTTTGCGGTGTGCT-GTGGGGCGGTCG---CT…
	Chuquiraga_jussieui	------------------------------------------------------------------------------------------------------------------------------------------TCGAAACCTGCACAG--CAGAACGACCCGCGAACATGT-ACC---AACAACAGGGCGTCACGACGACGGGGCC-CGTCCCTCGACCCGTGTCGTCCATGCCGGTGTGCGCGCCTCGC-CCGCTCCGGCGGT-CGTACGCACGTTGCATCGG-CCCCCTAACGAA-CCCCGGCACGGCATGTGCCAAGGAAA--CTA-CAACTT-AAAAGAGCACGCCTCTTGCGGCCCCGTTCGCGGTGTGCCCGGGACGCTGATG---CT…
	Chuquiraga_spinosa_rotundifolia	------------------------------------------------------------------------------------------------------------------------------------------TCGAAACCTGCACAG--CAGAACGACCCGCGAACATGT-ACC---AACAACAGGGCGTCACGACGACGGGGCC-CGTCCCTCGACCCGTGTCGTCCATGCCGGTGTGCGCGCCTCGC-CCGCTCCGGCGGT-CGTACGCACGTTGCATCGG-CCCCCTAACGAA-CCCCGGCACGGCATGTGCCAAGGAAA--CTA-CAACTT-AAAAGAGCACGCCTCTTGCGGCCCCGTTCGCGGTGTGCCCGGGACGCGGATG---CT…
	Chuquiraga_morenonis	CCGGTGAAGTGTTCGGATCGCGGCGACGTGGGCGGTTCGCCGCCGGCGACGTCGCGAGAAGTCCACTGAACCTTATCATTTAGAGGAAGGAGAAGTCGTAACAAGGTTTCCGTAGGTGAACCTGCGGAAGGATCATTGTCGAAACCTGCACAG--CAGAACGACCCGCGAACATGT-ACC---AACAACAGGGCGTCACGGCGACGGGGCC-CGTCCCTCGACCCGTGTCGTCCATGCCGGTGTGCGCGCCTCGC-CCGCTCCGGCGGT-CGTACGCACGTTGCATCGG-CCCCCTAACGAA-CCCCGGCACGGCATGTGCCAAGGAAA--CTA-CAACTT-AAAAGAGCACGCCTCTTGYGGCCCCGTTCGCGGTGCGCCCGGGATGCGGATG---CT…
	Chuquiraga_oppositifolia	CCGGTGAAGTGTTCGGATCGCGGCGACGTGGGCGGTTCGCCGCCGGCGACGTCGCGAGAAGTCCACTGAACCTTATCATTTAGAGGAAGGAGAAGTCGTAACAAGGTTTCCGTAGGTGAACCTGCGGAAGGATCATTGTCGAAACCTGCACAG--CAGAACGACCCGCGAACACGT-ACC---AACAACAGGGCGTCACGGCGACGGGGCC-CGTCCCTCGACCCGTGTCGTCCATGCCGGTGTGCGCGCCTCGC-CCGCTCCGGCGGT-CGTACGCACGTTGCATCGG-CCCCCTAACGAA-CCCCGGCACGGCATGTGCCAAGGAAA--CTA-CAACTT-AAAAGAGCACGCCTCTTGCGGCCCCGTTCGCGGTGYGCCCGAGACGCGGATG---CT…
	Chuquiraga_parviflora	------------------------------------------------------------------------------------------------------------------------------------------TCGAAACCTGCACAG--CAGAACGACCCGCGAACATGT-ACC---AACAACAGGGCGTCACGRCGACGGGGCC-CGTCCCTCGACCCGTGTCGTCCATGCCGGTGTGCGCGCCTCGC-CCGCTCCGGCGGT-CGTACGCACGTTGCATCGG-CCCCCTAACGAA-CCCCGGCACGGCATGTGCCAAGGAAA--CTA-CAACTT-AAAAGAGCACGCCTCTTGYGGCCCCGTTCGCGGTGTGCCCGGGACGCGGATG---CT…
	Chuquiraga_ruscifolia	CCGGTGAAGTGTTCGGATCGCGGCGACGTGGGCGGTTCGCCGCCGGCGACGTCGCGAGAAGTCCACTGAACCTTATCATTTAGAGGAAGGAGAAGTCGTAACAAGGTTTCCGTAGGTGAACCTGCGGAAGGATCATTGTCGAAACCTGCACAG--CAGAACGACCCGCGAACACGT-ACC---AACAACAGGGCGTCACGGCGGCAGGGCC-CGTCCCTCGACCCGTGTCGTCCATGCCGGTGTGCGTGCCTCGC-CCGCTTCGRCGGT-CGTACGCACGTTGCATCGG-CCCCCTAACGAA-CCCCGGCACGGCATGTGCCAAGGAAA--CTA-CAACTT-AAAAGAGCACGCCTCYTGCGGCCCCGTTCGCGGTGCGCCCGRGATGCGGATG---CT…
	Chuquiraga_ulicina_ulicina	CCGGTGAAGTGTTCGGATCGCGGCGACGTGGGCGGTTCGCCGCCGGCGACGTCGCGAGAAGTCCACTGAACCTTATCATTTAGAGGAAGGAGAAGTCGTAACAAGGTTTCCGTAGGTGAACCTGCGGAAGGATCATTGTCGAAACCTGCACGG--CAGAACGACCCGCGAACACGT-ACC---AACAACAGGGCGTCACGGTGGCAGGGCC-CGTCCCTCGACCCGTGTCGTCCATGTCGGTGTACGTGCCTCGC-CCGCTTCGGCGGT-CGTACGCACGTTGCATCGG-CCCCCTAACGAA-CCCCGGCACGGCATGTGCCAAGGAAA--CTA-CAACTT-AAAAGAGCACGCCTCTTGCGGCCCCGTTTGCGGTGCGCCCGGGATGCGGATG---CT…
	Chuquiraga_ulicina_acicularis	CCGGTGAAGTGTTCGGATCGCGGCGACGTGGGCGGTTCGCCGCCGACGACGTCGCGAGAAGTCCACTGAACCTTATCATTTAGAGGAAGGAGAAGTCGTAACAAGGTTTCCGTAGGTGAACCTGCGGAAGGATCATTGTCGAAACCTGCACGG--CAGAACGACCCGCGAACACGT-ATC---AACAACAGGGCGTCACGGTGGCAGGGCC-CGTCCCTCGACCCGTGTCGTCCATGTCGGTGTACGTGCCTCGC-CCGCTTTGGCGGT-CGTACGCACGTTGCATCGG-CCCCCTAACGAA-CCCCGGCACGGCATGTGCCAAGGAAA--CTA-CAACTT-AAAAGAGCACGCCTCTTGCGGCCCCGTTCGCGGTGCGCCCGGGATGCGGATG---CT…
	Chuquiraga_avellanedae	CCGGTGAAGTGTTCGGATCGCGGCGACGTGGGCGGTTCGCCGCCGGCGACGTCGCGAGAAGTCCACTGAACCTTATCATTTAGAGGAAGGAGAAGTCGTAACAAGGTTTCCGTAGGTGAACCTGCGGAAGGATCATTGTCGAAGCCTGCACAG--CAGAACGACCCGCGAACACGT-ACC---AACAACAGGGCGTCACGGCGGCAGGGCC-CGCCCCTCGACCCGTGTCGTCCATGCCGGTGCGCGTGCCTCGC-CCGCTTCGACGGT-CGCACGCACGTCGCATCGG-CCCCCGAACGAA-CCCCGGCACGGCATGTGCCAAGGAAA--CTA-CGAATT-ACAAGAGCACGCCTCCTGCGGCCCCGTTCGCGGTGCGCCGGGGATGCGGATG---CT…
	Chuquiraga_erinacea	CCGGTGAAGTGTTCGGATCGCGGCGACGTGGGCGGTTCGCCGCCGGCGACGTCGCGAGAAGTCCACTGAACCTTATCATTTAGAGGAAGGAGAAGTCGTAACAAGGTTTCCGTAGGTGAACCTGCGGAAGGATCATTGTCGAAGCCTGCACAG--CAGAACGACCCGCGAACACGT-ACC---AACAACAGGGCGTCACGGCGGCAGGGCC-CGTCCCTCGACCCGTGTCGTCCATGCCGGTGCGCGTGCCTCGC-CCGCTTCGACGGT-CGCACGCACGTCGCATCGG-CCCCCGAACGAA-CCCCGGCACGGCATGTGCCAAGGAAA--CTA-CGAATT-AAAAGAGCACGCCTCCTGCGGCCCCGTTCGCGGTGCGCCGGGGATGCGGATG---CT…
	Doniophyton_weddellii	CCGGTGAAGTGTTCGGATCGCGGCGACGTGGGCGGTTCGCCGCCGGCGACGTCGCGAGAAGTCCACTGAACCTTATCATTTAGAGGAAGGAGAAGTCGTAACAAGGTTTCCGTAGGTGAACCTGCGGAAGGATCATTGTCGAAACCTGCCCAG--CAGAACGACCCGCGAACACGT-ACC---AACAACATGGCGTCACGGAGACAGGGCC-CGTCTCTCGAACCGTGTCGTCTATGCCGACGTGCGTGCGTCAA-CCGCTTCCGCGGT-CGTACGCGCGTTTCGTCGG-CCCCCTAACGAA-CCCCGGCACGGCATGTGCCAAGGAAA--CCA-CAAATT-AAAAGAGCATGCCTCTTGTGGCCCCGTTCGCGGTGTGCCCGGGATGTTGATG---CT…
	Duseniella_patagonica	-------------------------------------------------------------------------TATCATTTAGAGGAAGGAGAAGTCGTAACAAGGTTTCCGTAGGTGAACCTGCGGAAGGATCATTGTCGAAACCTGCACAG--CAGAACGACCCGCGAACATGT-ACC---AACAACARGGCGTCACGGCGATGGGGCC-CGTCCCTTGACCCGTGCCGCCCATGCCGATGCGCGTGCCCCTC-ATGCTTCGGCG---CGTAGGCACGTTGCATCGGCCCCCCTAACGAA-CCCCGGCACGGCATGTGCCAAGGAAA--CTA-CAACTT-AAAAGAGCACTCGTCTTGTGGCCCCGTTCGCGGTGTGCCCTGGATGCAGATG---CT…
	Doniophyton_anomalum	----------------------------------------------------------------------------------------------------------TTTCCGTAGGTGAACCTGCGGAAGGATCATTGTCGAAACCTGCCCAG--CAGAACGACCCGTGAACACGT-ACC---AACAACATGGCGTCACGGAGACAGGGCC-CGTCTCTCGAACCGTGTCGTCTATGCCGACGTGCGTGCGTCAA-CCGCTTCCGTGGT-CATACGCGCGTTTCGTCGG-CCCCCTAACGAA-CCCCGGCACGGCATGTGCCAAGGAAA--CCA-CAAATT-AAAAGAGCATGCCTCTTGTCGCCCCGTTCGCGGTGTGCCCGGGATGTTGATG---CT…
	Schlechtendalia_luzulifolia	CCGGTGAAGTGTTCGGATCGCGGCGACGTGGGCGGTTCGCCGCCGGCGACGTCGCGAGAAGTCCACTGAACCTTATCATTTAGAGGAAGGAGAAGTCGTAACAAGGTTTCCGTAGGTGAACCTGCGGAAGGATCATTGTCGAAACCTGCACAG--CAGAACGACCCGTGAACATGT-ATA---ACCAACA-GGCGACTCGTTGGCAAGGCTACGGCCTCAAAATCGTTTCGCCC-TGTCGATGTGCGCGTGCATC-TCCCCGTCAGGGA-CTTGTACACGTTGCAACGA-CATCTTAACAAA-CCCCGGCACGGAACGTGCCAAGGAAT--CCA-TAACTCAAGAAGAGCACGTCTCATGTGGAACCGTTCGCGGTGGACG-CAGAGACGGTCG---CT…
	Barnadesia_arborea	------------------------------------------------------------------------------------------------------------------------------------------TNGAGACNTGCAGAG--CAGAACGACCCGCGAACACGT-ACA---AACAACAAGATGGCACGGCGACGGGGCCTCGGCCCTGGATCCGCGCCATTC-GGTCGGCGCGTGCGTGTCGCGCCCCGTCTGGGGTGCCGACACGCGTCGTGTCGCCCCCCCCAACAAA-CCCCGGCACGGCATGTGCCAAGGAATGATTT-AAACTCGAGAAGAGCACGTCCCANGCGGCCCCGTTCGCGGAGTGCC-GCGGGGCGGTCGCTTCT…
	Barnadesia_caryophylla	---------------------------------------------------------------------ACCTTA-CATTTATAGGAAGGAGAAGTCGTAACAAGGTTTCCGTAGGTGAACCTGCGGAAGGATCATTGTCGATACCTGCAGAG--CAGAACGACTCGTGAACACGT-ACA---AACAACACGATGGCACGGCGATGGGGCCTCGGCCCCGTGTCCGTGTCATTC-GGTCGGCGCGTCCGTGTCGCTCCCCCTCCGGGGCGCCGACACGCGTCGTGTCGCCCCCCCTAACAAA-CCCCGGCACGGCATGTGCCAAGGAATGATTT-AAACTCGAGAAGAGCACGTCCCTTGCGGCCCCGTTCGCGGAGTGCC-GCGGGGCGGTTG---CT…
	Barnadesia_odorata	------------------------------------------------------------------------------------------------------------------------------------------TCGATACCTGCAGAG--CAGAACGACCCGTGAACACGT-ACA---AACAACACGATGGCACGGCGATGGGGCCTCGGCCCCGTGTCCGTGTCATTC-GGTCGGCGCGTGCGTGTCGCTCCCCGTCTGGGGCGCCGACACGCGTCGTGTCGCCCCCCCTAACAAA-CCCCGGNACGGAATGTGCCAAGGAATGATTT-AAACTTGAGAAGAGCACGTCCCTTGYGGCCCCGTTCGCGGAGTGCC-GCGGGGCGGTTG---CT…
	Barnadesia_glomerata	------------------------------------------------------------------------------------------------------------------------------------------TCGAGACCTGCAGAG--CAGAACGACCCGTGAACACGT-ACA---AACAACACGATGGCACGGCGACGGGGCCTCGGCCCTGTGTCCGTGTCATTC-GGTCGGCGCGTGCGTGTCGCTCCCCGTTTGGGGCGCCGACACGCGTCGTGTCGCCCCCCCTAACAAA-CCCCGGCACGGCATGTGCCAAGGAATGATTT-AAACTCGAGAAGAGCACGTCCCTTGCGGCCCCGTTCGCGGAGTGCC-GCGGGGCGGTTG---CT…
	Barnadesia_polyacantha	------------------------------------------------------------------------------------------------------------------------------------------TCGAGACCTGCAGAG--CAGAACGACCCGTGAACACGT-ACA---AACAACATGATGGCACGGCGACGGGGCCTCGGCCCTGTGTCCGTGTCATTC-GGTCGGCGCGTGCGTGTCGCTCCCCGTTCGGGGCGCCGWCACGTGTCGTGTCGCCCCCCCTAACAAA-CCCCGGCACGGCATGTGCCAAGGAATGATTT-AAACTCGAGAAGAGCACGTCCCTTGCGGCCCCGTTCGCGGAGTGCC-GCGGGGCGGTTG---CT…
	Barnadesia_dombeyana	----------------------------------------------------------------------------------------------------------------------------------------------GACCTGCAGAG--CAGAACGACCCGTGAACACGT-ACA---AACAACACGATGGCATGGCGGCGGGGCCTCGGCCCTGTATCCGTGTCATTC-GGTCGGCGCGTGCGTGTCGCTCCCCGTCTGGGGTGYCNNNACGCNTCGTGCCGACCCCCYTAACAAA--CCCGGCACGGCATGTGCCAAGGAAAGATTT-AAACTTGAGAAGAGCACGTCCCTTGCGGCCCCGTTCGCGGAGTGCC-GCGGGGCGGTTG---CT…
	Barnadesia_lehmannii_villosa	CCGGTGAAGTGTTCGGATCGCGGCGACGTGGGCGGTTCGCCGCGGGCGACGTCGCGAGAAGTCCACTGAACCTTATCATTTAGAGGAAGGAGAAGTCGTAACAAGGTTTCCGTAGGTGAACCTGCGGAAGGATCATTGTCGAGACCTGCAGAG--CAGAACGACCCGTGAACACGT-ACA---AACAACAAGATGGCATGGCGGCGGGGCCTCGGCCCTGTATCCGTGTCATTC-GGTCGGCGCGTGCGTGTCGCTCCCCGTCTGGGGTGCCGACGTGCGTCGTGCCG-CCCCCCTAACAAA-CCCCGGCACGGCATGTGCCAAGGAAAGATTT-AAACTTGAGAAGAGCACGTCCTTTGCGGCCCCGTTCGCGGAGTGCC-GCGGGGCGGTTG---CT…
	Barnadesia_jelskii	---------------------------------------------------------------------------------------------------------------------------------------------------------------------------------------------------------------------------------------------------------------------------------------------------------------------------------------------------------------------------------------------------------------…
	Barnadesia_pycnophylla	------------------------------------------------------------------------------------------------------------------------------------------TCGAGACCTGCAGAG--CARAACGAMCCGCGAACAMGT-WCA---AACAACGARATKGSAMGGSGAMGGGGCCTCSGSCCTGGATCCGTKCCGTTC-SGTCSGCGCGTKCGTKTCSCGTCCCGTCTGGGGCSTCNAMAMNCNTCNTKTYNCCCCCCCTAAAAAA-MCCCGGNAAGGNAWTTTCCAAGGAATGATTT-AAACTCGAGAAGAGCACGTCCCTTGCGGCCCCGTTCGCGGAGTNCC-GYGGGGCGGTCGCTTCT…
	Barnadesia_lehmannii_lehmannii	------------------------------------------------------------------------------------------------------------------------------------------TCGAGACCTGCAGAG--CAGAACGACCCGTGAACACGT-ACA---AACAACACGATGGCACGGCGGCGGGGCCTCGGCCCTGGATCCGTGTCATTC-GGTCGGCGCGTGCGTGTCGCTCCCCGTCTGGGGTGCCGACACGCGTCGTGTCG-CCCCCCTAACAAA-CCCCGGCACGGCATGTGCCAAGGAATGATTT-AAACTCGAGAAGAGCACGTCCCTTGCGGCCCCGTTCGCGGAGTGCC-GCGGGGCGGTTG---CT…
	Barnadesia_spinosa	------------------------------------------------------------------------------------------------------------------------------------------TCGAGACCTGCAGAG--CAGAACGACCCGCTAACATTN-ANA---AWMAACAAGATGGCACGGCGACGGGGCCTCGGCCCTGGATCCGTGCCRTCC-GGTCGGCGCGTGCGTGTCGCGCCCCGTCAGGGGTGCCGACACGCGTCGTGTCGCCCCCCCTAACAAA-CCCCGGCACGGCATGTGCCAAGGAACGATTT-AAACTCGAGAAGAGCACGTCCCACGCGGNCCCGTTCGCGGAGTGCC-GCGGGGCGGTCGCTTCT…
	Barnadesia_parviflora	------------------------------------------------------------------------------------------------------------------------------------------TTGATACCTGCAAAG--AGAAACGACCTGTGAACATGT-AAA---AACAACAGGGTGGCACGGCGAAAGGGCATTGGCCTTGGATTCGTGTCATCC-TCTCGGTGCGTGTGTGTCGTGCCCCATTAGGGGTGTTGACGTGCATTGTATCG--ACCCTTAACAAA-CCCCGGCACGGCATGTGCCAAGGAATAAATT-AAACTCAAGAAGAGCACGTTCCTTGCTGCCCCGTTTGCGGTGTGA--GCAGGGCGGTCG---CT…
	Huarpea_andina	------------------------------------------------ACGTCGCGAGAAGTCCACTGAACCTTATCATTTAGAGGAAGGAGAAGTCGTAACAAGGTTTCCGTAGGTGAACCTGCGGAAGGATCATTGTCGAAACCTGCATGG--CATAACGACCCGCGAACACGT-TTA---AGAAACACGACGGAACGGCGAAGGGGCCTTGGCCCCCGACCCGCGTCGCCG-TCCCGGCGCGCGTGCGTCGGTCCCCTCTCGGGGT-CCCCCGCGCGTCGCGTCGG--CCCCTAACAAA-CCCCGGCACGGAACGTGCCAAGGAAA-AACA-AGACTCGAGAAGGACACGTCCCGTGCGGTCCCGTTCGCGGTGTGCC-GCGGGGCTGTCG---CT…
	Mutisia_decurrens	CCGGTGAAGTGTTCGGATCGCGGCGACGTGGGCGGTTCGCCGCCGGCGACGTCGCGAGAAGTCCACTGAACCTTATCATTTAGAGGAAGGAGAAGTCGTAACAAGGTTTCCGTAGGTGAACCTGCGGAAGGATCATTGTCGAAACCTGCAAAG--CAGAACGACCCGCGAACATGT-ATT---AAAACCTTGGTTGTCGGTGGAATCGGTCCTCGATCGTGACCGTCGATGCCC-TGTCGACGTGCATCTGTTTGACCCCTTCTTGGGGTCTTGCGGGCGCC-CGTCGA-TGCGATAACAAC-CCCCGGCACGGTACGTGCCAAGGAAA--CTATAAACATAAGAAGAGCGCGTCTTGTGTCGCCCCGTCTGCGGTGTGCGCGTGGGATCGTCG---CT…
	Mutisia_speciosa	----------------------------------------------CGACGTCACGAGAAGTCCACTGAACCTTATCATTTAGAGGAAGGAGAAGTCGTAACAAGGTTTCCGTAGGTGAACCTGCGGAAGGATCATTGTCGAAACCTGCAAAG--CAAAACAACTTGCGAACTCGT-ACT---AAAATTTGGGTGTTGGTGGGATCGG---TTCATCTGTGACCTTCAATGCCC-TGTTGACGTGCATCTATATTGCCCCTTTTTGGGT-CTTATGGGTGTCTTGTCGA-CACGATAACAAA-CCCCGGCACGGTACGTGCCAAGGAAA--CTA-TAACATAAGAATAGCACGTCTTGCGTTGCCCCGTTTTTGGTGTGTGCGTGGGATCGTTG---AT…
	Calycera_crassifolia	CCGGTGAAGTGTTCGGATCGCGGCGACGTGGGCGGTTCGCTGCCGGCGACGTCGCGAGAAGTCCACTGAACCTTATCATTTAGAGGAAGGAGAAGTCGTAACAAGGTTTCCGTAGGTGAACCTGCGGAAGGATCATTGTCGAAACCTGC------TAGAACAACCTGTGAACCTGT-ACA---TACCACTGGGTGTCACGGAGAGAAGACGTCAGCCCTCGAYCCGTGACACTG-CGCTGACGTTCGTGCTTGAC-GGCTTCGAGGGCC-GAAGAGCATGTTTTGTTGG-CACAACAACAAA-CCCCGGCGCAGTCTGCGCCAAGGAAA--ATG-TAACTTAAGAAGAACACGTCTCTAGCTGCCCCGTCTGCGGTGTGCGCGTGAGGCGGTTG---CT…
	Dasyphyllum_flagellare	---------------------------------------------------------------------------------------------------------------------------------------------------------------------------------------------------------------------------------------------------------------------------------------------------------------------------------------------------------------------------------------------------------------…
	Dasyphyllum_trichophyllum	---------------------------------------------------------------------------------------------------------------------------------------------------------------------------------------------------------------------------------------------------------------------------------------------------------------------------------------------------------------------------------------------------------------…
	Chuquiraga_weberbaueri	---------------------------------------------------------------------------------------------------------------------------------------------------------------------------------------------------------------------------------------------------------------------------------------------------------------------------------------------------------------------------------------------------------------…
;
end;
