# Supplementary material for: Phylogeny and circumscription of Dasyphyllum (Asteraceae: Barnadesioideae) based on molecular data with the recognition of a new genus, Archidasyphyllum
Source: PeerJ. 2019 Feb 27;7:e6475. doi: 10.7717/peerj.6475 (PMC6397630; doi:10.7717/peerj.6475)
Supplement: Supplemental Information 7 [file peerj-07-6475-s007.zip › plastid.nex]

#NEXUS
begin taxa;
	dimensions ntax=53;
	taxlabels
	Arnaldoa_weberbaueri
	Fulcaldea_laurifolia
	Fulcaldea_stuessyi
	Barnadesia_caryophylla
	Barnadesia_dombeyana
	Barnadesia_odorata
	Barnadesia_jelskii
	Barnadesia_lehmannii_lehmannii
	Barnadesia_lehmannii_villosa
	'Dasyphyllum_sp_nov_1'
	Dasyphyllum_brasiliense
	Dasyphyllum_flagellare
	Dasyphyllum_spinescens
	Dasyphyllum_diamantinense
	'Dasyphyllum_sp_nov_3'
	'Dasyphyllum_sp_nov_4'
	Dasyphyllum_floribundum
	Dasyphyllum_leptacanthum
	Dasyphyllum_fodinarum
	Dasyphyllum_trichophyllum
	Dasyphyllum_donianum
	Dasyphyllum_reticulatum
	Dasyphyllum_sprengelianum
	'Dasyphyllum_sp_nov_2'
	Dasyphyllum_vagans
	Dasyphyllum_brevispinum
	Dasyphyllum_popayanense
	Dasyphyllum_lanceolatum
	Chuquiraga_aurea
	Chuquiraga_ruscifolia
	Chuquiraga_erinacea
	Chuquiraga_avellanedae
	Chuquiraga_oppositifolia
	Chuquiraga_jussieui
	Chuquiraga_morenonis
	Chuquiraga_ulicina_acicularis
	Chuquiraga_ulicina_ulicina
	Chuquiraga_spinosa_rotundifolia
	Chuquiraga_weberbaueri
	Doniophyton_anomalum
	Doniophyton_weddellii
	Duseniella_patagonica
	Huarpea_andina
	Dasyphyllum_diacanthoides
	Dasyphyllum_excelsum
	Schlechtendalia_luzulifolia
	Mutisia_decurrens
	Mutisia_speciosa
	Calycera_crassifolia
	Barnadesia_parviflora
	Barnadesia_polyacantha
	Barnadesia_pycnophylla
	Dasyphyllum_ferox
;
end;
begin characters;
	dimensions nchar=1449;
	format datatype=dna missing=? gap=-;
	matrix
	Arnaldoa_weberbaueri	---------AATTTCCCTCTAGACTTAGCTGCTATCGAAGCTCCATCTACAAATGGATAAGACTTTGGTCTGATTGTATAGGAGTTTTTGAACTAAAAGAGGAGCAATAGCTTCCCTCTTGTTTTATCAAGAGGGCGTTATTGCTCC-TTTTTTTATTTAGTAGTATTTGCCTTACATAGTTTCTTTAAAAATAACAAGGG-TTTTATAGTTTGG----TTCGATTAGCGTGTTTTCTCTTTGTATTCATTTATATTATAGGTTTATATATCCTTTTCCCAATCTTTTATGATATGAAGTTTTATTTCCAATTCAATTGCAATCT------AAAATAGATAAAAATGCAAATTTT--GCTTATTTATTACTTTTATTTTATTTCAGAAATAAGAAAGAA…
	Fulcaldea_laurifolia	---------AATTTCCCTCTAGACTTAGCTGCTATCGAAGCTCCATCTACAAATGGATAAGACTTTGGTCTGATTGTATAGGAGTTTTTGAACTAAAAGAGGAGCAATAGCTTCCCTCTTGTTTTATCAAGAGGGCGTTATTGCTCC-TTTTTTTATTTAGTAGTATTTGCCTTACATAGTTTCTTTAAAAATAACAAGGG-TTTTATAGTTTGG----TTCGATTAGCGTGTTTTCTCTTTGTATTCATTTATATTATAGGTTTCTATATCCTTTTCCCAATCTTTTATGATATGAAGTTTTATTTCCAATTCAATTGCAATCT------AAAATAGATAAAAATGCAAATTTT--TCTTATTTATTACTTTTATTTTATTTCAGAAATAAGAAAGAA…
	Fulcaldea_stuessyi	AATGCTCATAATTTCCCTCTAGACTTAGCTGCTATCGAAGCTCCATCTACAAATGGATAAGACTTTGGTCTGATTGTATAGGAGTTTTTGAACTAAAAGAGGAGCAATAGCTTCCCTCTTGTTTTATCAAGAGGGCGTTATTGCTCCTTTTTTTTATTTAGTAGTATTTGCCTTACATAGTTTCTTTAAAAATAACAAGGGTTTTTATAGTTTGG----TTCGATTAGCGTGTTTTCTCTTTGTATTCATTTATATTATAGGTTTATATATCCTTTTCCCAATCTTTTATGATATGAAGTTTTATTTCCAATTCAATTGCAATCT------AAAATAGATAAAAATGCAAATTTT--GCTTATTTATTACTTTTATTTTATTTCAGAAATAAGAAAGAA…
	Barnadesia_caryophylla	---------AATTTCCCTCTAGACTTAGCTGCTATCGAAGCTCCATCTACAAATGGATAAGACTTTGGTCTGATTGTATAGGAGTTTTTGAACTAAAAGAGGAGCAATAGCTTCCCTCTTGTTTTATCAAGAGGGCATTATTGCTCC-TTTTTTTATTTAGTAGTATTTGCCTTACATAGTTTCTTTAAAAATAACAAAAGTTTTTATAGTTTGT----TTTGATTAGCGTGTTTTTTCTTTGTATTCATTTATATTATA---------ATCCTTTTCCCAATCTTTTATGATATGAAGTTTTATTTCCAATTCCATTTCAATCT------AAAATAGATAAAAATGCAAATTTT--GCTTATTTATTACTTTTCTTTTATTTCAGAAATAAGAAAGAA…
	Barnadesia_dombeyana	---------AATTTCCCTCTAGACTTAGCTGCTATCGAAGCTCCATCTACAAATGGATAAGACTTTGGTCTGATTGTATAGGAGTTTTTGAACTAAAAGAGGAGCAATAGCTTCCCTCTTGTTTTATCAAGAGGGCATTATTGCTCC-TTTTTTTATTTAGTAGTATTTGCCTTACATAGTTTCTTTAAAAATAACAAAAG-TTTTATAGTTTGT----TTTGATTAGCGTGTTTTTTCTTTGTATTCATTTATATTATA---------ATCCTTTTCCCAATCTTTTATGATATGAAGTTTTATTTCCAATTCCATTTCAATCT------AAAATAGATAAAAATGCAAATTTT--GCTTATTTATTACTTTTCTTTTATTTCAGAAATAAGAAAGAA…
	Barnadesia_odorata	---------AATTTCCCTCTAGACTTAGCTGCTATCGAAGCTCCATCTACAAATGGATAAGACTTTGGTCTGATTGTATAGGAGTTTTTGAACTAAAAGAGGAGCAATAGCTTCCCTCTTGTTTTATCAAGAGGGCATTATTGCTCC-TTTTTTTATTTAGTAGTATTTGCCTTACATAGTTTCTTTAAAAATAACAAAAG-TTTTATAGTTTGT----TTTGATTAGCGTGTTTTTTCTTTGTATTCATTTATATTATA---------ATCCTTTTCCCAATCTTTTATGATATGAAGTTTTATTTCCAATTCCATTTCAATCT------AAAATAGATAAAAATGCAAATTTT--GCTTATTTATTACTTTTCTTTTATTTCAGAAATAAGAAAGAA…
	Barnadesia_jelskii	---------AATTTCCCTCTAGACTTAGCTGCTATCGAAGCTCCATCTACAAATGGATAAGACTTTGGTCTGATTGTATAGGAGTTTTTGAACTAAAAGAGGAGCAATAGCTTCCCTCTTGTTTTATCAAGAGGGCATTATTGCTCC-TTTTTTTATTTAGTAGTATTTGCCTTACATAGTTTCTTTAAAAATAACAAAAG-TTTTATAGTTTGT----TTTGATTAGCGTGTTTTTTCTTTGTATTCATTTATATTATA---------ATCCTTTTCCCAATCTTTTATGATATGAAGTTTTATTTCCAATTCCATTTCAATCT------AAAATAGATAAAAATGCAAATTTT--GCTTATTTATTACTTTTCTTTTATTTCAGAAATAAGAAAGAA…
	Barnadesia_lehmannii_lehmannii	---------AATTTCCCTCTAGACTTAGCTGCTATCGAAGCTCCATCTACAAATGGATAAGACTTTGGTCTGATTGTATAGGAGTTTTTGAACTAAAAGAGGAGCAATAGCTTCCCTCTTGTTTTATCAAGAGGGCATTATTGCTCC-TTTTTTTATTTAGTAGTATTTGCCTTACATAGTTTCTTTAAAAATAACAAAAG-TTTTATAGTTTGT----TTTGATTAGCGTGTTTTTTCTTTGTATTCATTTATATTATA---------ATCCTTTTCCCAATCTTTTATGATATGAAGTTTTATTTCCAATTCCATTTCAATCT------AAAATAGATAAAAATGCAAATTTT--GCTTATTTATTACTTTTCTTTTATTTCAGAAATAAGAAAGAA…
	Barnadesia_lehmannii_villosa	---------AATTTCCCTCTAGACTTAGCTGCTATCGAAGCTCCATCTACAAATGGATAAGACTTTGGTCTGATTGTATAGGAGTTTTTGAACTAAAAGAGGAGCAATAGCTTCCCTCTTGTTTTATCAAGAGGGCATTATTGCTCC-TTTTTTTATTTAGTAGTATTTGCCTTACATAGTTTCTTTAAAAATAACAAAAG-TTTTATAGTTTGT----TTTGATTAGCGTGTTTTTTCTTTGTATTCATTTATATTATA---------ATCCTTTTCCCAATCTTT-----TATGAAGTTTTATTTCCAATTCCATTTCAATCT------AAAATAGATAAAAATGCAAATTTT--GCTTATTTATTACTTTTCTTTTATTTCAGAAATAAGAAAGAA…
	'Dasyphyllum_sp_nov_1'	---------AATTTCCCTTTAGACTTAGCTGCTATCGAAGCTCCATCTACAAATGGATAAGACTTTGGTCTGATTGTATAGGAGTTTTTGAACTAAAAGAGGAGCAATAGCTTCCCTCTTGTTTTATCAAGAGGGCGTTATTGCTCCTTTTTTTTATTTAGTAGTATTTGCCTTACATAGTTTCTTTAAAAATAACAAGGGTTTTTATAGTTTGG----TTCGATTAGCGTGTTTTCTCTTTGTATTCATTTATATTATAGGTT--TATATCCCTTTCCCAATCTTTTATGATATGAAGTTTGATTTCCAATTCCATTTCAATCTAAAATAAAAATAGATAAAAATGCAAATTTT--GCTTATTTATTACTTTGATTTTATTTCAGAAATAAGAAAGAA…
	Dasyphyllum_brasiliense	---------AATTTCCCTCTAGACTTAGCTGCTATTCAAGCTCCATCTACAAATGGATAAGACTTTGGTCTGATTGTATAGGAGTTTTTGAACTAAAAGAGGAGCAATAGCTTCCCTCTTGTTTTATCAAGAGGGCGTTATTGCTCCTTTTTTTTATTTAGTAGTATTTGCCTTACATAGTTTCTTTAAAAATAACAAGGGTTTTTATAGTTTGG----TTCGATTAGCGTGTTTTCTCTTTGTATTCATTTATATTATAGGTT--TATATCCCTTTCCCAATCTTTTATGATATGAAGTTTTATTTCCAATTCCATTTCAATCTAAAATAAAAATAGATAAAAATGCAAATTTT--GCTTATTTATTACTTTGATTTTATTTCAGAAATAAGAAAGAA…
	Dasyphyllum_flagellare	---------AATTTCCCTCTAGACTTAGCTGCTATTGAAGCTCCATCTACAAATGGATAAGACTTTGGTCTGATTGTATAGGAGTTTTTGAACTAAAAGAGGAGCAATAGCTTCCCTCTTGTTTTATCAAGAGGGCGTTATTGCTCCTTTTTTTTATTTAGGAGTATTTGCCTTACATAGTTTCTTTAAAAATAACAAGGGTTTTTATAGTTTGG----TTCGATTAGCGTGTTTTCTCTTTGTATTCATTTATATTATAGGTT--TATATCCCTTTCCCAATCTTTTATGATATGAAGTTTTATTTCCAATTCCATTTCAATCTAAAATAAAAATAGATAAAAATGCAAATTTT--GCTTATTTATTACTTTGATTTTATTTCAGAAATAAGAAAGAA…
	Dasyphyllum_spinescens	-------------------------------------AAGCTCCATCTACAAATGGATAAGACTTTGGTCTGATTGTATAGGAGTTTTTGAACTAAAAGAGGAGCAATAGCTTCCCTCTTGTTTTATCAAGAGGGCGTTATTGCTCCTTTTTTTTATTTAGGAGTATTTGCCTTACATAGTTTCTTTAAAAATAACAAGGGTTTTTATAGTTTGG----TTCGATTAGCGTGTTTTCTCTTTGTATTCATTTATATTATAGGTT--TATATCCCTTTCCCAATCTTTTATGATATGAAGTTTTATTTCCAATTCCATTTCAATCTAAAATAAAAATAGATAAAAATGCAAATTTT--GCTTATTTATTACTTTGATTTTATTTCAGAAATAAGAAAGAA…
	Dasyphyllum_diamantinense	------------------------------------GAAGCTCCATCTACAAATGGATAAGACTTTGGTCTGATTGTATAGGAGTTTTTGAACTAAAAGAGGAGCAATAGCTTCCCTCTTGTTTTATCAAGAGGGCGTTATTGCTCCTTTTTTTTATTTAGTAGTATTTGCCTTACATAGTTTCTTTAAAAATAACAAGGGTTTTTATAGTTTGG----TTCGATTAGCGTGTTTTCTCTTTGTATTCATTTATATTATAGGTT--TATATCTCTTTCCCAATCTTTTATGATATGAAGTTTTATTTCCAATTCCATTTCAATCTAAAATAAAAATAGATAAAAATGCAAATTTT--GCTTATTTATTACTTTGATTTTATTTCAGAAATAAGAAAGAA…
	'Dasyphyllum_sp_nov_3'	---------AATTTCCCTCTAGACTTAGCTGCTATCGAAGCTCCATCTACAAATGGATAAGACTTTGGTCTGATTGTATAGGAGTTTTTGAACTAAAAGAGGAGCAATAGCTTCCCTCTTGTTTTATCAAGAGGGCGTTATTGCTCCTTTTTTTTATTTAGTAGTATTTGCCTTACATAGTTTCTTTAAAAATAACAAGGGTTTTTATAGTTTGG----TTCGATTAGCGTGTTTTCTCTTTGTATTCATTTATATTATAGGTT--TATATCCCTTTCCCAATCTTTTATGATATGAAGTTTTATTTCCAATTCCATTTCAATCTAAAATAAAAATAGATAAAAATGCAAATTTT--GCTTATTTATTACTTTGATTTTATTTCAGAAATAAGAAAGAA…
	'Dasyphyllum_sp_nov_4'	AATGCTCATAATTTCCCTCTAGACTTAGCTGCTATCGAAGCTCCATCTACAAATGGATAAGACTTTGGTCTGATTGTATAGGAGTTTTTGAACTAAAAGAGGAGCAATAGCTTCCCTCTTGTTTTATCAAGAGGGCGTTATTGCTCCTTTTTTTTATTTAGTAGTATTTGCCTTACATAGTTTCTTTAAAAATAACAAGGGTTTTTATAGTTTGG----TTCGATTAGCGTGTTTTCTCTTTGTATTCATTTATATTATAGGTT--TATATCCCTTTCCCAATCTTTTATGATATGAAGTTTTATTTCCAATTCCATTTCAATCTAAAATAAAAATAGATAAAAATGCAAATTTT--GCTTATTTATTACTTTGATTTTATTTCAGAAATAAGAAAGAA…
	Dasyphyllum_floribundum	---------AATTTCCCTCTAGACTTAGCTGCTATTGAAGCTCCATCTACAAATGGATAAGACTTTGGTCTGATTGTATAGGAGTTTTTGAACTAAAAGAGGAGCAATAGCTTCCCTCTTGTTTTATCAAGAGGGCGTTATTGCTCCTTTTTTTTATTTAGTAGTATTTGCCTTACATAGTTTCTTTAAAAATAACAAGGGTTTTTATAGTTTGG----TTCGATTAGCGTGTTTTCTCTTTGTATTCATTTATATTATAGGTT--TATATCCCTTTCCCAATCTTTTATGATATGAAGTTTTATTTCCAATTCCATTTCAATCTAAAATAAAAATAGATAAAAATGCAAATTTT--GCTTATTTATTACTTTGATTTTATTTCAGAAATAAGAAAGAA…
	Dasyphyllum_leptacanthum	---------AATTTCCCTCTAGACTTAGCTGCTATCGAAGCTCCATCTACAAATGGATAAGACTTTGGTCTGATTGTATAGGAGTTTTTGAACTAAAAGAGGAGCAATAGCTTCCCTCTTGTTTTATCAAGAGGGCGTTATTGCTCCTTTTTTTTATTTAGTAGTATTTGCCTTACATAGTTTCTTTAAAAATAACAAGGGTTTTTCTAGTTTGG----TTCGATTAGCGTGTTTTCTCTTTGTATTCATTTATATTATAGGTT--TATATCCCTTTCCCAATCTTTTATGATATGAAGTTTTATTTCCAATTCTATTTCAATCTAAAATAAAAATAGATAAAAATGCAAATTTT--GCTTATTTATTACTTTGATTTTATTTCAGAAATAAGAAAGAA…
	Dasyphyllum_fodinarum	---------AATTTCCCTCTAGACTTAGCTGCTATCGAAGCTCCATCTACAAATGGATAAGACTTTGGTCTGATTGTATAGGAGTTTTTGAACT-AAAGAGGAGCAATAGCTTCCCTCTTGTTTTATCAAGAGGGCGTTATTGCTCC-TTTTTTTATTTAGTAGTATTTGCCTTACATAGTTTCTTTAAAAATAACAAGGGTTTTTATAGTTTGG----TTCGATTAGCGTGTTTTCTCTTTGTATTCATTTATATTATAGGTT--TATATCCCTTTCCCAATCTTTTATGATATGAAGTTTTATTTCCAATTCCATTTCAATCTAAAATAAAAATAGATAAAAATGCAAATTTT--GCTTATTTATTACTTTGATTTTATTTCAGAAATAAGAAAGAA…
	Dasyphyllum_trichophyllum	---------AATTTCCCTCTAGACTTAGCTGCTATCGAAGCTCCATCTACAAATGGATAAGACTTTGGTCTGATTGTATAGGAGTTTTTGAACTAAAAGAGGAGCAATAGCTTCCCTCTTGTTTTATCAAGAGGGCGTTATTGCTCC-TTTTTTTATTTAGTAGTATTTGCCTTACATAGTTTCTTTAAAAATAACAAGGGTTTTTATAGTTTGG----TTCGATTAGCGTGTTTTCTCTTTGTATTCATTTATATTATAGGTT--TATATCCCTTTCCCAATCTTTTATGATATGAAGTTTTATTTCCAATTCCATTTCAATCTAAAATAAAAATAGATAAAAATGCAAATTTT--GCTTATTTATTACTTTGATTTTATTTCAGAAATAAGAAAGAA…
	Dasyphyllum_donianum	---------AATTTCCCTCTAGACTTAGCTGCTATCGAAGCTCCATCTACAAATGGATAAGACTTTGGTCTGATTGTATAGGAGTTTTTGAACTAAAAGAGGAGCAATAGCTTCCCTCTTGTTTTATCAAGAGGGCGTTATTGCTCC-TTTTTTTATTTAGTAGTATTTGCCTTACATAGTTTCTTTAAAAATAACAAGGGTTTTTATAGTTTGG----TTCGATTAGCGTGTTTTCTCTTTGTATTCATTTATATTATAGGTT--TATATCCCTTTCCCAATCTTTTATGATATGAAGTTTTATTTCCAATTCCATTTCAATCTAAAATAAAAATAGATAAAAATGCAAATTTT--GCTTATTTATTACTTTGATTTTATTTCAGAAATAAGAAAGAA…
	Dasyphyllum_reticulatum	---------AATTTCCCTCTAGACTTAGCTGCTATCGAAGCTCCATAAACAAATGGATAAGACTTTGGTCTGATTGTATAGGAGTTTTTGAACTAAAAGAGGAGCAATAGCTTCCCTCTTGTTTTATCAAGAGGGCGTTATTGCTCC-TTTTTTTATTTAGTAGTATTTGCCTTACATAGTTTCTTTAAAAATAACAAGGGTTTTTATAGTTTGG----TTCGATTAGCGTGTTTTCTCTTTGTATTCATTTATATTATAGGTT--TATATCCCTTTCCCAATCTTTTATGATATGAAGTTTTATTTCCAATTCCATTTCAATCTAAAATAAAAATAGATAAAAATGCAAATTTT--GCTTATTTATTACTTTGATTTTATTTCAGAAATAAGAAAGAA…
	Dasyphyllum_sprengelianum	---------AATTTCCCTCTAGACTTAGCTGCTATCGAAGCTCCATCTACAAATGGATAAGACTTTGGTCTGATTGTATAGGAGTTTTTGAACTAAAAGAGGAGCAATAGCTTCCCTCTTGTTTTATCAAGAGGGCGTTATTGCTCC-TTTTTTTATTTAGTAGTATTTGCCTTACATAGTTTCTTTAAAAATAACAAGGGTTTTTATAGTTTGG----TTCGATTAGCGTGTTTTCTCTTTGTATTCATTTATATTATAGGTT--TATATCCCTTTCCCAATCTTTTATGATATGAAGTTTTATTTCCAATTCCATTTCAATCTAAAATAAAAATAGATAAAAATGCAAATTTT--GCTTATTTATTACTTTGATTTTATTTCAGAAATAAGAAAGAA…
	'Dasyphyllum_sp_nov_2'	------------------------------------------------------GGATAAGACTTTGGTCTGATTGTATAGGAGTTTTTGAACTAAAAGAGGAGCAATAGCTTCCCTCTTGTTTTATCAAGAGGGCGTTATTGCTCCTTTTTTTTATTTAGTAGTATTTGCCTTACATAGTTTCTTTAAAAATAACAAGGGTTTTTATAGTTTGGATTATTCGATTAGCGTGTTTTCTCTTTGTATTCATTTATATTATAGGTT--TATATCCCTTTCCCAATCTTTTATGATATGAAGTTTTATTTCCAATTCCATTTCAATCTAAAATCAAAATAGATAAAAATGCAAATTTT--GCTTATTTATTACTTTGATTTTATTTCAGAAATAAGAAAGAA…
	Dasyphyllum_vagans	---------AATTTCCCTCTAGACTTTGGTGCTTTTGAAGCTCCATCTACAAA--GATAAGACTTTGGTCTGATTGTATAGGAGTTTTTGAACTAAAAGAGGAGCAATAGCTTCCCTCTTGTTTTAACAAGAGGGCGTTATTGCTCCTTTTTTTTATTTAGTAGTATTTGCCTTACATAGTTTCTTTAAAAATAACAAGGGTTTTTATAGTTTGGATTATTCGATTAGCGTGTTTTCTCTTTGTATTCATTTATATTATAGGTT--TATATCCCTTTCCCAATCTTTTATGATATGAAGTTTTATTTCCAATTCCATTTCAATCTAAAATCAAAATAGATAAAAATGCAAATTTT--GCTTATTTATTACTTTGATTTTATTTCAGAAATAAGAAAGAA…
	Dasyphyllum_brevispinum	---------AATTTCCCTCTAGACTTAGCTGCTATCGAAGCTCCATCTACAAATGGATAAGACTTTGGTCTGATTGTATAGGAGTTTTTGAACTAAAAGAGGAGCAATAGCTTCCCTCTTGTTTTATCAAGAGGGCGTTATTGCTCC-TTTTTTTATTTAGTAGTATTTGCCTTACATAGTTTCTTTAAAAATAACAAGGG-TTTTATAGTTTGG----TTCGATTAGCGTGTTTTCTCTTTGTATTCATTTATATTATAGGTT--TATATCCCTTTCCCAATCTTTTATGATATGAAGTTTTATTTCCAATTCCATTTCAATCTAAAATAAAAATAGATCAAAATTCAAATTTT--GCTTATTTATTACTTTGATTTTATTTC-----------AGAA…
	Dasyphyllum_popayanense	---------AATTTCCCTCTAGACTTAGCTGCTATCGAAGCTCCATCTACAAATGGATAAGACTTTGGTCTGATTGTATAGGAGTTTTTGAACTAAAAGAGGAGCAATAGCTTCCCTCTTGTTTTATCAAGAGGGCGTTATTGCTCC-TTTTTTTATTTAGTAGTATTTGCCTTACATAGTTTCTTTAAAAATAACAAGGG-TTTTATAGTTTGG----TTCGATTAGCGTGTTTTCTCTTTGTATTCATTTATATTATAGGTT--TATATCCCTTTCCCAATCTTTTATGATATGAAGTTTTATTTCCAATTCCATTTCAATCTAAAATAAAAATAGATAAAAATGCAAATTTT--GCTTATTTATTACTTTGATTTTATTTCAGAAATAAGAAAGAA…
	Dasyphyllum_lanceolatum	---------AATTTCCCTCTAGACTTAGCTGCTATCGAAGCTCCATCTACAAATGGATAAGACTTTGGTCTGATTGTATAGGAGTTTTTGAACTAAAAGAGGAGCAATAGCTTCCCTCTTGTTTTATCAAGAGGGCGTTATTGCTCCTTTTTTTTATTTAGTAGTATTTGCCTTACATAGTTTCTTTAAAAATAACAAGGGTTTTTATAGTTTGGATTATGAAATTAGCGTGTTTTCTCTTTGTATTCATTTATATTATAGGTT--TATATCCCTTTCCCAATCTTTTATGATATGAAGTTTTATTTCCAATTCCATTTCAATCTAAAATCAAAATAGATAAAAATGCAAATTTT--GCTTATTTATTACTTTGATTTTATTTCAGAAATAAGAAAGAA…
	Chuquiraga_aurea	---------AATTTCCCTCTAGACTTAGCTGCTATCGAAGCTCCATCTACAAATGGATAAGACTTTGGTCTGATTGTATAGGAGTTTTTGAACTAAAAGAGGAGCAATAGCTTCCCTCTTGCTTTATCAAGAGGGCGTTATTGCTCC-TTTTTTTATTTAGTAGGATTTGCCTTACATAGTTTCTTTAAAAATAACAAGGG-TTTTATAGTTTGG----TTCGATTAGTGTGTTTTCTCTTTGTATTCATT----TTATAGGTTTATATATCCTTTTCCCAATCTTTTATGATATGAAGCTTTATTTCCAATTCAATTTAAATCT------AAAATAGATAAAAATTCTAATTTTTATCTATTTTATTAC-TTTTTTTTATTTCAGAAATAAGAAAGAA…
	Chuquiraga_ruscifolia	---------AATTTCCCTCTAGACTTAGCTGCTATCGAAGCTCCATCTACAAATGGATAAGACTTTGGTCTGATTGTATAGGAGTTTTTGAACTAAAAGAGGAGCAATAGCTTCCCTCTTGCTTTATCAAGAGGGCGTTATTGCTCC-TTTTTTTATTTAGTAGGATTTGCCTTACATAGTTTCTTTAAAAATAACAAGGG-TTTTATAGTTTGG----TTCGATTAGTGTGTTTTCTCTTTGTATTCATT----TTATAGGTTTATATATCCTTTTCCCAATCTTTTATGATATGAAGCTTTATTTCCAATTCAATTTAAATCT------AAAATAGATAAAAATTCTAATTTTTATCTATTTTATTAC-TTTTTTTTATTTCAGAAATAAGAAAGAA…
	Chuquiraga_erinacea	---------AATTTCCCTCTAGACTTAGCTGCTATCGAAGCTCCATCTACAAATGGATAAGACTTTGGTCTGATTGTATAGGAGTTTTTGAACTAAAAGAGGAGCAATAGCTTCCCTCTTGCTTTATCAAGAGGGCGTTATTGCTCC-TTTTTTTATTTAGTAGGATTTGCCTTACATAGTTTCTTTAAAAATAACAAGGG-TTTTATAGTTTGG----TTCGATTAGTGKGTTTTCTCTTTGTATTCATT----TTATAGGTTTATATATCCTTTTCCCAATCTTTTATGATATGAAGCTTTATTTCCAATTCAATTTAAATCT------AAAATAGATAAAAATTCTAATTTTTATCTATTTTATTAC-TTTTTTTTATTTCAGAAATAAGAAAGAA…
	Chuquiraga_avellanedae	---------AATTTCCCTCTAGACTTAGCTGCTATCGAAGCTCCATCTACAAATGGATAAGACTTTGGTCTGATTGTATAGGAGTTTTTGAACTAAAAGAGGAGCAATAGCTTCCCTCTTGCTTTATCAAGAGGGCGTTATTGCTCC-TTTTTTTATTTAGTAGGATTTGCCTTACATAGTTTCTTTAAAAATAACAAGGG-TTTTATAGTTTGG----TTCGATTAGTGTGTTTTCTCTTTGTATTCATT----TTATAGGTTTATATATCCTTTTCCCAATCTTTTATGATATGAAGCTTTATTTCCAATTCAATTTCAATCT------AAAATAGATAAAAATTAGAATTTT--TCTTTTTTATTACTTTTTTTTTATTTCAGAAATAAGAAAGAA…
	Chuquiraga_oppositifolia	---------AATTTCCCTCTAGACTTAGCTGCTATCGAAGCTCCATCTACAAATGGATAAGACTTTGGTCTGATTGTATAGGAGTTTTTGAACTAAAAGAGGAGCAATAGCTTCCCTCTTGCTTTATCAAGAGGGCGTTATTGCTCC-TTTTTTTATTTAGTAGGATTTGCCTTACATAGTTTCTTTAAAAATAACAAGGG-TTTTATAGTTTGG----TTCGATTAGTGTGTTTTCTCTTTGTATTCATT----TTATAGGTTTATATATCCTTTTCCCAATCTTTTATGATATGAAGCTTTATTTCCAATTCAATTTCAATCT------AAAATAGATAAAAATTAGAATTTT--TCTTTTTTATTACTTTTTTTTTATTTCAGAAATAAGAAAGAA…
	Chuquiraga_jussieui	---------AATTTCCCTCTAGACTTAGCTGCTATCGAAGCTCCATCTACAAATGGATAAGACTTTGGTCTGATTGTATAGGAGTTTTTGAACTAAAAGAGGAGCAATAGCTTCCCTCTTGCTTTATCAAGAGGGCGTTATTGCTCC-TTTTTTTATTTAGTAGGATTTGCCTTACATAGTTTCTTTAAAAATAACAAGGG-TTTTATAGTTTGG----TTCGATTAGTGTGTTTTCTCTTTGTATTCATT----TTATAGGTTTATATATCCTTTTCCCAATCTTTTATGATATGAAGCTTTATTTCCAATTCAATTTAAATCT------AAAATAGATAAAAATTAGAATTTT--TCTTTTTTATTACTTTTTTTTTATTTCAGAAATAAGAAAGAA…
	Chuquiraga_morenonis	---------AATTTCCCTCTAGACTTAGCTGCTATCGAAGCTCCATCTACAAATGGATAAGACTTTGGTCTGATTGTATAGGAGTTTTTGAACTAAAAGAGGAGCAATAGCTTCCCTCTTGCTTTATCAAGAGGGCGTTATTGCTCC-TTTTTTTATTTAGTAGGATTTGCCTTACATAGTTTCTTTAAAAATAACAAGGG-TTTTATAGTTTGG----TTCGATTAGTGTGTTTTCTCTTTGTATTCATT----TTATAGGTTTATATATCCTTTTCCCAATCTTTTATGATATGAAGCTTTATTTCCAATTCAATTTCAATCT------AAAATAGATAAAAATTAGAATTTT--TCTTTTTTATTAC-TTTTTTTTATTTCAGAAATAAGAAAGAA…
	Chuquiraga_ulicina_acicularis	---------AATTTCCCTCTAGACTTAGCTGCTATCGAAGCTCCATCTACAAATGGATAAGACTTTGGTCTGATTGTATAGGAGTTTTTGAACTAAAAGAGGAGCAATAGCTTCCCTCTTGCTTTATCAAGAGGGCGTTATTGCTCC-TTTTTTTATTTAGTAGGATTTGCCTTACATAGTTTCTTTAAAAATAACAAGGG-TTTTATAGTTTGG----TTCGATTAGTGTGTTTTCTCTTTGTATTCATT----TTATAGGTTTATATATCCTTTTCCCAATCTTTTATGATATGAAGCTTTATTTCCAATTCAATTTAAATCT------AAAATAGATAAAAATTAGAATTTT--TCTTTTTTATTAC-TTTTTTTTATTTCAGAAATAAGAAAGAA…
	Chuquiraga_ulicina_ulicina	---------AATTTCCCTCTAGACTTAGCTGCTATCGAAGCTCCATCTACAAATGGATAAGACTTTGGTCTGATTGTATAGGAGTTTTTGAACTAAAAGAGGAGCAATAGCTTCCCTCTTGCTTTATCAAGAGGGCATTATTGCTCC-TTTTTTTATTTAGTAGGATTTGCCTTACATAGTTTCTTTAAAAATAACAAGGG-TTTTATAGTTTGG----TTCGATTAGTGTGTTTTCTCTTTGTATTCATT----TTATAGGTTTATATATCCTTTTCCCAATCTTTTATGATATGAAGCTTTATTTCCAATTCAATTTAAATCT------AAAATAGATAAAAATTCTAATTTT--TCTTTTTTATTAC-TTTTTTTTATTTCAGAAATAAGAAAGAA…
	Chuquiraga_spinosa_rotundifolia	---------AATTTCCCTCTAGACTTAGCTGCTATCGAAGCTCCATCTACAAATGGATAAGACTTTGGTCTGATTGTATAGGAGTTTTTGAACTAAAAGAGGAGCAATAGCTTCCCTCTTGCTTTATCAAGAGGGCGTTATTGCTCC-TTTTTTTATTTAGTAGGATTTGCCTTACATAGTTTCTTTAAAAATAACAAGGG-TTTTATAGTTTGG----TTCGATTAGTGTGTTTTCTCTTTGTATTCATT----TTATAGGTTTATATATCCTTTTCCCAATCTTTTATGATATGAAGCTTTATTTCCAATTCAATTTAAATCT------AAAATAGATAAAAATTCGAATTTT--TCTTTTTTATTACTTTTTTTTTATTTCAGAAATAAGAAAGAA…
	Chuquiraga_weberbaueri	---------AATTTCCCTCTAGACTTAGCTGCTATCGAAGCTCCATCTACAAATGGATAAGACTTTGGTCTGATTGTATAGGAGTTTTTGAACTAAAAGAGGAGCAATAGCTTCCCTCTTGCTTTATCAAGAGGGCGTTATTGCTCC-TTTTTTTATTTAGTAGGATTTGCCTTACATAGTTTCTTTAAAAATAACAAGGG-TTTTATAGTTTGG----TTCGATTAGTGTGTTTTCTCTTTGTATTCATT----TTATAGGTTTATATATCCTTTTCCCAATCTTTTATGATATGAAGCTTTATTTCCAATTCAATTTAAATCT------AAAATAGATAAAAATTAGAATTTT--TCTTTTTTATTAC-TTTTTTTTATTTCAGAAATAAGAAAGAA…
	Doniophyton_anomalum	---------AATTTCCCTCTAGACTTAGCTGCTATCGAAGCTCCATCTACAAATGGATAAGACTTTGGTCTGATTGTATAGGAGTTTTTGAACTAAAAGAGGAGCAATAGCTTCCCTCTTGCTTTATCAAGAGGGCGGTATTGCTCC-TTTTTTTATTTAGTAGGATTTGCCTTACATAGTTTCTTTAAAAATAACAAGGG-TTTTATAGTTTGG----TTCGATTAGTGTGTTTTCTCTTTGTATTCATT----TTATAGGT--ATAT--CCTTTTCC-AATCTTTTATGATATGAAGCTTTATTTCCAATTCAATTTCAATCT------AAACTAGATAAAAATTCGAATTTT--TAGTTTTTATTACTTTT-TTTTATTTCAGAAATAAGAAAGAA…
	Doniophyton_weddellii	---------AATTTCCCTCTAGACTTAGCTGCTATCGAAGCTCCATCTACAAATGGATAAGACTTTGGTCTGATTGTATAGGAGTTTTTGAACTAAAAGAGGAGCAATAGCTTCCCTCTTGCTTTATCAAGAGGGCGTTATTGCTCC-TTTTTTTATTTAGTAGGATTTGCCTTACATAGTTTCTTTAAAAATAACAAGGG-TTTTATAGTTTGG----TTCGATTAGTGTGTTTTCTCTTTGTATTCATT----TTATAGGT--ATAT--CCTTTTCC-AATCTTTTATGATATGAAGCTTTATTTCCAATTCAATTTCAATCT------AAAATAGATAAAAATTCTAATTTT--TATTTTTTCTTACTTTT-TTTTATTTCAGAAATAAGAAAGAA…
	Duseniella_patagonica	AATGCTCATAATTTCCCTCTAGACTTAGCTGCTATCGAAGCTCCATCTACAAATGGATAAGACTTTGGTCTGATTGTATAGGAGTTTTTGAACTAAAAGAGGAGCAATAGCTTCCCTCTTGCTTTATCAAGAGGGCGTTATTGCTCCTTTTTTTTATTTAGTAGGATTTGCCTTACATAGTTTCTTTAAAAATAACAAGGG-TTTTCTAGTTTGG----TTCGATTAGTGTGTTTTCTCTTTGTATTCATT----TTCTAGGTTTCTATATCCTTTTCCCAATCTTTTATGATATGAAGCTTTATTTCCAATTCAATTTAAATCG------AAAATCGATAAAAATTCGAATTTT--TCTTTTTTATTACTTT--TTTTATTTCATTAATAAAAAAGAA…
	Huarpea_andina	---------AATTTCCCTCTAGACTTAGCTGCTATCGAAGCTCCATCTACAAATGGATAAGACTTTGGTCTGATTGTATAGGAGTTTTTGAACTAAAAGAGGAGCAATAGCTTCCCTCTTGTTTTATCAAGAGGGCGTTATTGCTCC-TCTTTTTATTTAGTAGTATTTACCTTAC---CCTT-ATTAAAAATAACAAAAG-TTTTATAGTTTGG----TTCGATTAGCGTGTTTTTTCTTTGTATTCATTTATATTATA---------ATCCTTTTCCCAATCTTTTATGA-----ACTTTTATTTCCAATTCCATTTCATTTCAA-TCTAAAATAGATAAAAATGAAAATTTT--GCTTGTTTATTACTTTTCTTTTATTTCAGAAATAAGAAAGAA…
	Dasyphyllum_diacanthoides	---------AATTTCCCCCTAGACTTAAAAGCAATCGAAGCTCCATCTACAAATGGATAAGACTTTGGTCTGATTGTATAGGAGTTTTTGAACTAAAAGAGGAGCAATAGCTTCCCTCTTGTTTTATCAAGAGGGCGTTATTGCTCCTTTTTTTTATTTAGTAGTATTTGCCTTACATAGTTTCTTTAAAAATAACAAGGGTTTTTATAGTTTGG----TTCGATTAGCGTGTTTTCTCTTTG------------TTATAGGTTTATATATCCTTTTCCCAATCTTTTATGATATGAAGTTTTATTTCCAATTCAATTGCAATCT------AAAATAGATAAAAATTCCAATTTT--GCTTATTTATTACTTTTATTTTATTTCAGAAATAAGAAAGAA…
	Dasyphyllum_excelsum	---------AATTTCCCTTTAGAATTAGGTGCTATTGAAGGTCCATCTACAAATGGATAAGACTTTGGTTTGATTGTATAGGAGTTTTTGAACTAAAAGAGGAGCAATAGCTTCCCTCTTGTTTTATCAAGAGGGCGTTATTGCTCCTTTTTTTTATTTAGTAGTATTTGCCTTACATAGTTTCTTTAAAAATAACAAGGGTTTTTATAGTTTGG----TTCGATTAGCGTGTTTTCTCTTTG------------TTATAGGTTTATATATCCTTTTCCCAATCTTTTATGATATGAAGTTTTATTTCCAATTCAATTGCAATCT------AAAATAGATAAAAATTCCAATTTT--GCTTATTTATTACTTTTATTTTATTTCAGAAATAAGAAAGAA…
	Schlechtendalia_luzulifolia	----------------------------CTGCTATCGAAGCGCCATCTACAAATGGATAAGACTTTTGTCTGATTGTATAGGAGTTTTTGAACTAAAAGAGGAGTAATGGGTTCCCTCTTGTTTTATCAAGAGGGCGCTATTGCTCC-TCTTTTTATTTAGTAGTATTTGCCTTACATAGTTTCTTTAAAAA----------TTTGATAGTTTGG----TTTGATTAGCGTGTTTTGTCTTTGTATTCATT----TTATAGGTTTATATATCCTTTTCCCAATCTTT-----TATGAAGTTTTATTTCCAATTCAATTTCAATCT------AAAATAGATAAAAATTATAATTTT--TCTTATTTATTACTTTTATTTTATTTCCGAAATAAGAAAAAA…
	Mutisia_decurrens	---------AATTTCCCTCTAGACTTAGCTGCTATCGAAGCTCCATCTACAAATGGATAAGACTTTGGTCTGATTGTATACGAGTTTTTGAACTAAAAAAGGAGCAATAGCTTCCCTCTTGTTTTATCAAGAGGGCGTTATTGCTCC-TTTTTTTATTTAGTAGTATTTGCCTTACAGAGTTTCTTTAAAAAT-----GGGTTTT-----TTTGG----TTCGATTAGTGTGTTTTCTCTTTGTATTAATTTATATTATAGGTTTCTATTTCTTTTTCCCAATCTTT-----TCTGAAGTTTTATTTCCAA------GTCAATCT------AAAAAAGAGAAAAATTCTACT-----------------------TTTTATTTCATAAATAAGAAAGAA…
	Mutisia_speciosa	---------AATTTCCCTCTAGACTTAGCTGCTATCGAAGCTCCATCTACAAATGGATAAGACTTTGGTCTGATTGTATACCAGTTTTTGAACTAAAAAAGGAGCAATAGCTTCCCTCTTGTTTTATCAAGAGGGCGTTATTGCTCC-TTTTTTTATTTAGTAGTATTTGCCTTACAGAGTTTCTTTAAAAAT-----GGGTTTT-----TTTGG----TTCGATTAGCGTGTTTTCTCTTTGTATTAATTTATATTATAGGTTTCTATATCTTTTTCCCAATCTTT-----TATGAAGTTTTATTTCCAATTCAATTTCAATCT------AAAATAGAGAAAA-------------------------------TTTTATTTCAGAAATAAGAAAGAA…
	Calycera_crassifolia	---------AATTTCCCTCTAGACTTAGCTGCTATTGAAGCCCCATCTACAAATGGATAAGGCTTTGGTCTGATTGTATAGGAGTTTTTGAACTAAAAAAGGAGCAATAGCTTACCTCTTGTTTTCTCAAGAGGGCGTTATTGCTCC--TTTTTTATTTAGTAGTATTTGCCTTACATAGTTTCTTTCAAAATAACAAGGGTT-------TTTTG----TTCGATTAGCGTGTTTTCTCTTTGTATTAATTTTTAATATAGGGTTACATATCCTTTTCGAAATCTTTTATTTTATGAAGTTTTCTTTTCAATTCGATTTCAATCT------AAAACCGATCAAAATGAGAATTTT--GCTTATTTAGTAC-----TTTGATTTCAGAAATAAGAAATCA…
	Barnadesia_parviflora	---------------------------------------------------------------------------------------------------------------------------------------------------------------------------------------------------------------------------------------------------------------------------------------------------------------------------------------------------------------------------------------------------------------…
	Barnadesia_polyacantha	---------------------------------------------------------------------------------------------------------------------------------------------------------------------------------------------------------------------------------------------------------------------------------------------------------------------------------------------------------------------------------------------------------------…
	Barnadesia_pycnophylla	---------------------------------------------------------------------------------------------------------------------------------------------------------------------------------------------------------------------------------------------------------------------------------------------------------------------------------------------------------------------------------------------------------------…
	Dasyphyllum_ferox	---------------------------------------------------------------------------------------------------------------------------------------------------------------------------------------------------------------------------------------------------------------------------------------------------------------------------------------------------------------------------------------------------------------…
;
end;
