# Supplementary material for: Phylogeny and circumscription of Dasyphyllum (Asteraceae: Barnadesioideae) based on molecular data with the recognition of a new genus, Archidasyphyllum
Source: PeerJ. 2019 Feb 27;7:e6475. doi: 10.7717/peerj.6475 (PMC6397630; doi:10.7717/peerj.6475)
Supplement: Supplemental Information 7 [file peerj-07-6475-s007.zip › trnl-trnlf.nex]

#NEXUS
begin taxa;
	dimensions ntax=53;
	taxlabels
	Arnaldoa_weberbaueri
	Dasyphyllum_brevispinum
	Dasyphyllum_popayanense
	Dasyphyllum_diacanthoides
	Fulcaldea_laurifolia
	Dasyphyllum_excelsum
	Barnadesia_caryophylla
	Barnadesia_parviflora
	Barnadesia_polyacantha
	Barnadesia_dombeyana
	Barnadesia_odorata
	Barnadesia_lehmannii_lehmannii
	Barnadesia_lehmannii_villosa
	Barnadesia_jelskii
	Barnadesia_pycnophylla
	Huarpea_andina
	'Dasyphyllum_sp_nov_1'
	Dasyphyllum_brasiliense
	'Dasyphyllum_sp_nov_4'
	Dasyphyllum_reticulatum
	Dasyphyllum_floribundum
	Dasyphyllum_leptacanthum
	Dasyphyllum_lanceolatum
	Dasyphyllum_vagans
	Dasyphyllum_donianum
	Dasyphyllum_diamantinense
	Dasyphyllum_flagellare
	'Dasyphyllum_sp_nov_3'
	Dasyphyllum_spinescens
	Dasyphyllum_trichophyllum
	Dasyphyllum_sprengelianum
	Dasyphyllum_fodinarum
	Fulcaldea_stuessyi
	Dasyphyllum_ferox
	'Dasyphyllum_sp_nov_2'
	Duseniella_patagonica
	Chuquiraga_aurea
	Chuquiraga_morenonis
	Chuquiraga_jussieui
	Chuquiraga_oppositifolia
	Chuquiraga_spinosa_rotundifolia
	Chuquiraga_ulicina_acicularis
	Chuquiraga_ulicina_ulicina
	Chuquiraga_weberbaueri
	Doniophyton_anomalum
	Doniophyton_weddellii
	Chuquiraga_avellanedae
	Chuquiraga_erinacea
	Chuquiraga_ruscifolia
	Calycera_crassifolia
	Mutisia_decurrens
	Mutisia_speciosa
	Schlechtendalia_luzulifolia
;
end;
begin characters;
	dimensions nchar=912;
	format datatype=dna missing=? gap=-;
	matrix
	Arnaldoa_weberbaueri	-----------AATTGGATTGANCCATGGTATGGAAACTTACTAAGTGATAACTTTCAAATTCAGAGAAACCCTGGAATTAATAAAAATGGGCAATCCTGAGCCAAATCACGTTTTCCGAAAACAAACAAAGGTTCAGAAAGCGAAAATCAAAAAGGATAGGTGCAGAGACTCGATGGAAGCTGTTCTAACGAATGGAGTTGATTGTCTTGCGTTGGTAGAGGAACCCTTCTATCGAAACTTCAGAAAAGATGAAGGATAAACCTGTATACATAATACAGAAGAATTGTTGTGAATCGATTCCATATTGAAGAAAGAATAGAATATTCATTGATAAAATC--------------------ATTCACTCCATAATCTGATAGATCTTTTGAAGAACTGAT…
	Dasyphyllum_brevispinum	-----------AATTGGATTGAGCCTTGGTATGGAAACTTACTAAGTGATAACTTTCAAATTCAGAGAAACCCCGGAATTAATAAAAATGGGCAATCCTGAGCCAAATCACGTTTTCCGAAAACAAACAAAGGTTCAGAAAGCGAAAATCAAAAAGGATAGGTGCAGAGACTCGATGGAAGTTGTTCTAACGAATGGAGTTGATTGTCTTGCGTTGGTATAGGAATCCTTCTATCGAAACTTCAGAAAAGATGAAGGATAAACCTGTATACATAATACAGAAGAATTGTTGTGAATCGATTCCATATTGAAGAAAGAATAGAATATTCATTGATAAAATC--------------------ATTCACTCCATAATCTGATAGATCTTTTGAAGAACTGAT…
	Dasyphyllum_popayanense	--------------------------------GGAAACTTACTAAGTGATAACTTTCAAATTCAGAGAAACCCCGGAATTAATAAAAATGGGCAATCCTGAGCCAAATCACGTTTTCCGAAAACAAACAAAGGTTCAGAAAGCGAAAATCAAAAAGGATAGGTGCAGAGACTCGATGGAAGTTGTTCTAACGAATGGAGTTGATTGTCTTGCGTTGGTATAGGAATCCTTCTATCGAAACTTCAGAAAAGATGAAGGATAAACCTGTATACATAATACAGAAGAATTGTTGTGAATCGATTCCATATTGAAGAAAGAATAGAATATTCATTGATAAAATC--------------------ATTCACTCCATAATCTGATAGATCTTTTGAAGAACTGAT…
	Dasyphyllum_diacanthoides	-----------AATTGGATTGAGCCTTGGTATGGAAACTTACTAAGTGATAACTTTCAAATTCAGAGAAACCCTGGAATTAATAAAAATGGGCAATCTTGAGCCAAATCACGTTTTCCGAAAACAAACAAAGGTTCAGAAAGCGAAAATAAAAAAGGATAGGTGCAGAGACTCGATGGAAGCTGTTCTAACGAATGGAGTTGATTGTCTTGCGTTGGTAGAGGAACCCTTCTATCGAAACTTCAGAAAAGATGAAGGATAAACCTGTATACATAATACAGAAGAATTGTTGTGAATCGATTCCATATTGAAGAAAGAATAGAATATTCATTGATAAAATC--------------------ATTCACTCCATAATCTGATAGATCTTTTGAAGAACTGAT…
	Fulcaldea_laurifolia	-----------AATTGGATTGAGCCTTGGTATGGAAACTTACTAAGTGATAACTTTCAAATTCAGAGAAACCCTGGAATTAATAAAAATGGGCAATCCTGAGCCAAATCACGTTTTCCGAAAACAAACAAAGGTTCAGAAAGCGAAAATAAAAAAGGATAGGTGCAGAGACTCGATGGAAGCTGTTCTAACGAATGGAGTTGATTGTCTTGCGTTGGTAGAGGAACCCTTCTATCGAAACTTCAGAAAAGATGAAGGATAAACCTGTATACATAATACAGAAGAATTGTTGTGAATCGATTCCATATTGAAGAAAGAATAGAATATTCATTGATAAAATC--------------------ATTCACTCCATAATCTGATAGATCTTTTGAAGAACTGAT…
	Dasyphyllum_excelsum	--------------------GAGCCTTGGTATGGAAACTTACTAAGTGATAACTTTCAAATTCAGAGAAACCCTGGAATTAATAAAAATGGGCAATCCTGAGCCAAATCACGTTTTCCGAAAACAAACAAAGGTTCAGAAAGCGAAAATAAAAAAGGATAGGTGCAGAGACTCGATGGAAGCTGTTCTAACGAATGGAGTTGATTGTCTTGCGTTGGTAGAGGAACCCTTCTATCGAAACTTCAGAAAAGATGAAGGATAAACCTGTATACATAATACAGAAGAATTGTTGTGAATCGATTCCATATTGAAGAAAGAATAGAATATTCATTGATAAAATC--------------------ATTCACTCCATAATCTGATAGATCTTTTGAAGAACTGAT…
	Barnadesia_caryophylla	-----------AATTGGATTGAGCCTTGGTATGGAAACTTACTAAGTGATAACTTTCAAATTCAGAGAAACCCTGGAATTAAGAAAAATGGGCAATCCTGAGCCAAATCACGTTTTCCGAAAACAAACAAAGGTTCAGAAAGCGAAAATAAAAAGGGATAGGTGCAGAGACTCGATGGAAGCTGTTCTAACGAATGGAGTTGATTGTCTTGCGTTGGTAGAGGAATCCTTCTATCGAAACTTCAGAAAAGATGAAGGATAAACCTGTATACATAATACAGAAGAATTGTTGTGAATCGATTCCATATTGAAGAAAGAATCGAATATTCATTGATAAAATC--------------------ATTCACTCCATAATCTGATAGATCTTTTGAAGAACTGAT…
	Barnadesia_parviflora	---------------------------GGTATGGAAACTTACTAAGTGATAACTTTCAAATTCAGAGAAACCCTGGAATTAAGAAAAATGGGCAATCCTGAGCCAAATCACGTTTTCCGAAAACAAACAAAGGTTCAGAAAGCGAAAATAAAAAAGGATAGGTGCAGAGACTCGATGGAAGCTGTTCTAACGAATGGAGTTGATTGTCTTGCGTTGGTAGAGGAATCCTTCTATCGAAACTTCAGAAAAGATGAAGGATAAACCTGTATACATAATACAGAAGAATTGTTGTGAATCGATTCCATATTGAAGAAAGAATCGAATATTCATTGATAAAATC--------------------ATTCACTCCATAATCTGATAGATCTTTTGAAGAACTGAT…
	Barnadesia_polyacantha	---------------------------GGTANGGMAACTTANTAAGNGATAACTTTCAAATTCAGNGNAACCCTGGAATWAAGANAAATGGGCAATCCTGAGCCAAATCANGTTTTCCGAAAACAAACAAAGGTTCAGAAAGCGNAAATAAAAAAGGATAGGTGCAGAGANTCGATGGAAGCTGTTYTAACGAATGGAGTTGATTGTNTTGCGTTGGTAGAGGAATCCTTNTATCGAAANTTCAGRAAAGRTGAAGGATAAACCTGTATACATAATACAGAAGAATTGTTGTGAATCGATTCCATATTGAAGAAAGAATCGAATATTCATTGATAAAATC--------------------ATTCACTCCATAATCTGATAGATCTTTTGAAGAACTGAT…
	Barnadesia_dombeyana	-----------AATTGGATTGAGCCTTGGTATGGAAACTTACTAAGTGATAACTTTCAAATTCAGAGAAACCCTGGAATTAAGAAAAATGGGCAATCCTGAGCCAAATCACGTTTTCCGAAAACAAACAAAGGTTCAGAAAGCGAAAATAAAAAGGGATAGGTGCAGAGACTCGATGGAAGCTGTTCTAACGAATGGAGTTGATTGTCTTGCGTTGGTAGAGGAATCCTTCTATCGAAACTTCAGAAAAGATGAAGGATAAACCTGTATACATAATACAGAAGAATTGTTGTGAATCGATTCCATATTGAAGAAAGAATCGAATATTCATTGATAAAATC--------------------ATTCACTCCATAATCTGATAGATCTTTTGAAGAACTGAT…
	Barnadesia_odorata	-----------AATTGGATTGAGCCTTGGTATGGAAACTTACTAAGTGATAACTTTCAAATTCAGAGAAACCCTGGAATTAAGAAAAATGGGCAATCCTGAGCCAAATCACGTTTTCCGAAAACAAACAAAGGTTCAGAAAGCGAAAATAAAAAGGGATAGGTGCAGAGACTCGATGGAAGCTGTTCTAACGAATGGAGTTGATTGTCTTGCGTTGGTAGAGGAATCCTTCTATCGAAACTTCAGAAAAGATGAAGGATAAACCTGTATACATAATACAGAAGAATTGTTGTGAATCGATTCCATATTGAAGAAAGAATCGAATATTCATTGATAAAATC--------------------ATTCACTCCATAATCTGATAGATCTTTTGAAGAACTGAT…
	Barnadesia_lehmannii_lehmannii	-------------------------------------CTTACTAAGTGATAACTTTCAAATTCAGAGAAACCCTGGAATTAAGAAAAATGGGCAATCCTGAGCCAAATCACGTTTTCCGAAAACAAACAAAGGTTCAGAAAGCGAAAATAAAAAGGGATAGGTGCAGAGACTCGATGGAAGCTGTTCTAACGAATGGAGTTGATTGTCTTGCGTTGGTAGAGGAATCCTTCTATCGAAACTTCAGAAAAGATGAAGGATAAACCTGTATACATAATACAGAAGAATTGTTGTGAATCGATTCCATATTGAAGAAAGAATCGAATATTCATTGATAAAATC--------------------ATTCACTCCATAATCTGATAGATCTTTTGAAGAACTGAT…
	Barnadesia_lehmannii_villosa	------------------------CTTGGTATGGAAACTTACTAAGTGATAACTTTCAAATTCAGAGAAACCCTGGAATTAAGAAAAATGGGCAATCCTGAGCCAAATCACGTTTTCCGAAAACAAACAAAGGTTCAGAAAGCGAAAATAAAAAGGGATAGGTGCAGAGACTCGATGGAAGCTGTTCTAACGAATGGAGTTGATTGTCTTGCGTTGGTAGAGGAATCCTTCTATCGAAACTTCAGAAAAGATGAAGGATAAACCTGTATACATAATACAGAAGAATTGTTGTGAATCGATTCCATATTGAAGAAAGAATCGAATATTCATTGATAAAATC--------------------ATTCACTCCATAATCTGATAGATCTTTTGAAGAACTGAT…
	Barnadesia_jelskii	-----------AATTGGATTGAGCCTTGGTATGGAAACTTACTAAGTGATAACTTTCAAATTCAGAGAAACCCTGGAATTAAGAAAAATGGGCAATCCTGAGCCAAATCACGTTTTCCGAAAACAAACAAAGGTTCAGAAAGCGAAAATAAAAAGGGATAGGTGCAGAGACTCGATGGAAGCTGTTCTAACGAATGGAGTTGATTGTCTTGCGTTGGTAGAGGAATCCTTCTATCGAAACTTCAGAAAAGATGAAGGATAAACCTGTATACATAATACAGAAGAATTGTTGTGAATCGATTCCATATTGAAGAAAGAATCGAATATTCATTGATAAAATC--------------------ATTCACTCCATAATCTGATAGATCTTTTGAAGAACTGAT…
	Barnadesia_pycnophylla	--------------------GAGCCTTGGTATGGAAACTTACTAAGTGATAACTTTCAAATTCAGAGAAACCCTGGAATTAAGAAAAATGGGCAATCCTGAGCCAAATCACGTTTTCCGAAAACAAACAAAGGTTCAGTTAGCGAAAATAAAAAGGGATAGGTGCAGAGACTCGATGGAAGCTGTTCTAACGAATGGAGTTGATTGTCTTGCGTTGGTAGAGGAATCCTTCTATCGAAACTTCAGAAAAGATGAAGGATAAACCTGTATACATAATACAGAAGAATTGTTGTGAATCGATTCCATATTGAAGAAAGAATCGAATATTCATTGATAAAATC--------------------ATTCACTCCATAATCTGATAGATCTTTTGAAGAACTGAT…
	Huarpea_andina	-----------AATTGGATTGAGCCTTGGTATGGAAACTTACTAAGTGATAACTTTCAAATTCAGAGAAACCCTGGAATTAAGAAAAATGGGCAATCCTGAGCCAAATCACGTTTTCCGAAAACAAACAAAGGTTCAGAAAGCGAAAATAAAAAAGGATAGGTGCAGAGACTCGATGGAAGCTGTTCTAACGAATGGAGTTGATTGTCTTGCGTTGGTAGCGGAATCCTTCTATCGAAACTTCAGAAAAGATGAAGGATAAACCTGTATACATAATACAAAAGAATTGTTGTGAATTGATTCCATATTGAAGAAAGAATCGAATATTCATTGAGAAAATC--------------------ATTCACTCCATAATCTGATAGATCTTTTGAAGAACTGAT…
	'Dasyphyllum_sp_nov_1'	-----------------------------------------------------TTTCAA-TTCAGAGAAACCCCGGAATTAATAAAAATGGGCAATCCTGAGCCAAATCACGTTTTCCGAAAACAAACAAAGGTTCAGAAAGCGAAAATCAAAAAGGATAGGTGCAGAGACTCGATGGAAGTTGTTCTAACGAATGGAGTTGATTGTCTTGCGTTGGTATAGGAATCCTTCTATCGAAACTTCAGAAAAGATGAAGGATAAACCTGTATACATAATACAGAAGAATTGTTGTGAATCGATTCCATATTGAAGAAAGAATAGAATNTTCATTGATAAAATC--------------------ATTCACTCCATAATCTGATAGATCTTTTGAAGAACTGAT…
	Dasyphyllum_brasiliense	-----------------------------------------------------TTTCAAATTCAGAGAAACCCCGGAATTAATAAAAATGGGCAATCCTGAGCCAAATCACGTTTTCCGAAAACAAACAAAGGTTCAGAAAGCGAAAATCAAAAAGGATAGGTGCAGAGACTCGATGGAAGTTGTTCTAACGAATGGAGTTGATTGTCTTGCGTTGGTATAGGAATCCTTCTATCGAAACTTCAGAAAAGATGAAGGATAAACCTGTATACATAATACAGAAGAATTGTTGTGAATCGATTCCATATTGAAGAAAGAATAGAATATTCATTGATAAAATC--------------------ATTCACTCCATAATCTGATAGATCTTTTGAAGAACTGAT…
	'Dasyphyllum_sp_nov_4'	-----------------------------------------------------------------------CCCGGAATTAATAAAAATGGGCAATCCTGAGCCAAATCACGTTTTCCGAAAACAAACAAAGGTTCAGAAAGCGAAAATCAAAAAGGATAGGTGCAGAGACTCGATGGAAGTTGTTCTAACGAATGGAGTTGATTGTCTTGCGTTGGTATAGGAATCCTTCTATCGAAACTTCAGAAAAGATGAAGGATAAACCTGTATACATAATACAGAAGAATTGTTGTGAATCGATTCCATATTGAAGAAAGAATAGAATATTCATTGATAAAATC--------------------ATTCACTCCATAATCTGATAGATCTTTTGAAGAACTGAT…
	Dasyphyllum_reticulatum	---------------------AGCCTTGGTATGGAAACTTACTAAGTGATAACTTTCAAATTCAGAGAAACCCCGGAATTAATAAAAATGGGCAATCCTGAGCCAAATCACGTTTTCCGAAAACAAACAAAGGTTCAGAAAGCGAAAATCAAAAAGGATAGGTGCAGAGACTCGATGGAAGTTGTTCTAACGAATGGAGTTGATTGTCTTGCGTTGGTATAGGAATCCTTCTATCGAAACTTCAGAAAAGATGAAGGATAAACCTGTATACATAATACAGAAGAATTGTTGTGAATCGATTCCATATTGAAGAAAGAATAGAATATTCATTGATAAAATC--------------------ATTCACTCCATAATCTGATAGATCTTTTGAAGAACTGAT…
	Dasyphyllum_floribundum	---------------------------------------------GTGATAACTTTC-AATTCAGAGAAACCCCGGAATTAATAAAAATGGGCAATCCTGAGCCAAATCACGTTTTCCGAAAACAAACAAAGGTTCAGAAAGCGAAAATCAAAAAGGATAGGTGCAGAGACTCGATGGAAGTTGTTCTAACGAATGGAGTTGATTGTCTTGCGTTGGTATAGGAATCCTTCTATCGAAACTTCAGAAAAGATGAAGGATAAACCTGTATACATAATACAGAAGAATTGTTGTGAATCGATTCCATATTGAAGAAAGAATAGAATATTCATTGATAAAATC--------------------ATTCACTCCATAATCTGATAGATCTTTTGAAGAACTGAT…
	Dasyphyllum_leptacanthum	GCTACGGACTTAATTGGATTGAGCCTTGGTATGGAAACTTACTAAGTGATAACTTTCAAATTCAGAGAAACCCCGGAATTAATAAAAATGGGCAATCCTGAGCCAAATCACGTTTTCCGAAAACAAACAAAGGTTCAGAAAGCGAAAATCAAAAAGGATAGGTGCAGAGACTCGATGGAAGTTGTTCTAACGAATGGAGTTGATTGTCTTGCGTTGGTATAGGAATCCTTCTATCGAAACTTCAGAAAAGATGAAGGATAAACCTGTATACATAATACAGAAGAATTGTTGTGAATCGATTCCATATTGAAGAAAGAATAGAATATTCATTGATAAAATC--------------------ATTCACTCCATAATCTGATAGATCTTTTGAAGAACTGAT…
	Dasyphyllum_lanceolatum	----------------------------------------------------------------------------AATTAATCAAAATGGGCAATCCTGAGCCAAATCACGTTTTCCGAAAACAAACAAAGGTTCAGAAAGCGAAAATCAAAAAGGATAGGTGCAGAGACTCGATGGAAGTTGTTCTAACGAATGGAGTTGATTGTCTTGCGTTGGTATAGGAATCCTTCTATCGAAACTTCAGAAAAGATGAAGGATAAACCTGTATACATAATACAGAAGAATTGTTGTGAATCGATTCCATATTGAAGAAAGAATAGAATATTCATTGATAAAATC--------------------ATTCACTCCATAATCTGATAGATCTTTTGAAGAACTGAT…
	Dasyphyllum_vagans	------------------------------------------------------------TTCAGAGAAATCCCGGAATTAATCAAAATGGGCAATCCTGAGCCAAATCACGTTTTCCGAAAACAAACAAAGGTTCAGAAAGCGAAAATCAAAAAGGATAGGTGCAGAGACTCGATGGAAGTTGTTCTAACGAATGGAGTTGATTGTCTTGCGTTGGTATAGGAATCCTTCTATCGAAACTTCAGAAAAGATGAAGGATAAACCTGTATACATAATACAGAAGAATTGTTGTGAATCGATTCCATATTGAAGAAAGAATAGAATATTCATTGATAAAATC--------------------ATTCACTCCATAATCTGATAGATCTTTTGAAGAACTGAT…
	Dasyphyllum_donianum	--------------------------------------------------------------------------GGAATTAATAAAAATGGGCAATCCTGAGCCAAATCACGTTTTCCGAAAACAAACAAAGGTTCAGAAAGCGAAAATCAAAAAGGATAGGTGCAGAGACTCGATGGAAGTTGTTCTAACGAATGGAGTTGATTGTCTTGCGTTGGTATAGGAATCCTTCTATCGAAACTTCAGAAAAGATGAAGGATAAACCTGTATACATAATACAGAAGAATTGTTGTGAATCGATTCCATATTGAAGAAAGAATAGAATATTCATTGATAAAATC--------------------ATTCACTCCATAATCTGATAGATCTTTTGAAGAACTGAT…
	Dasyphyllum_diamantinense	------------ATTGGATTGAGCCTTGGTATGGAAACTTACTAAGTGATAACTTTCAAATTCAGAGAAACCCCGGAATTAATAAAAATGGGCAATCCTGAGCCAAATCACGTTTTCCGAAAACAAACAAAGGTTCAGAAAGCGAAAATAAAAAAGGATAGGTGCAGAGACTCGATGGAAGTTGTTCTAACGAATGGAGTTGATTGTCTTGCGTTGGTATAGGAATCCTTCTATCGAAACTTCAGAAAAGATGAAGGATAAACCTGTATACATAATACAGAAGAATTGTTGTGAATCGATTCCATATTGAAGAAAGAATAGAATATTCATTGATAAAATC--------------------ATTCACTCCATAATCTGATAGATCTTTTGAAGAACTGAT…
	Dasyphyllum_flagellare	-------------------------------------------------------------------------CGGAATTAATAAAAATGGGCAATCCTGAGCCAAATCACGTTTTCCGAAAACAAACAAAGGTTCAGAAAGCGAAAATCAAAAAGGATAGGTGCAGAGACTCGATGGAAGTTGTTCTAACGAATGGAGTTGATTGTCTTGCGTTGGTATAGGAATCCTTCTATCGAAACTTCAGAAAAGATGAAGGATAAACCTGTATACATAATACAGAAGAATTGTTGTGAATCGATTCCATATTGAAGAAAGAATAGAATATTCATTGATAAAATC--------------------ATTCACTCCATAATCTGATAGATCTTTTGAAGAACTGAT…
	'Dasyphyllum_sp_nov_3'	---------------------------------------------------ACTTTCAAATTCAGAGAAACCCCGGAATTAATAAAAATGGGCAATCCTGAGCCAAATCACGTTTTCCGAAAACAAACAAAGGTTCAGAAAGCGAAAATCAAAAAGGATAGGTGCAGAGACTCGATGGAAGTTGTTCTAACGAATGGAGTTGATTGTCTTGCGTTGGTATAGGAATCCTTCTATCGAAACTTCAGAAAAGATGAAGGATAAACCTGTATACATAATACAGAAGAATTGTTGTGAATCGATTCCATATTGAAGAAAGAATAGAATATTCATTGATAAAATC--------------------ATTCACTCCATAATCTGATAGATCTTTTGAAGAACTGAT…
	Dasyphyllum_spinescens	----------------------------------------------------------AATTCAGAGAAACCCCGGAATTAATAAAAATGGGCAATCCTGAGCCAAATCACGTTTTCCGAAAACAAACAAAGGTTCAGAAAGCGAAAATCAAAAAGGATAGGTGCAGAGACTCGATGGAAGTTGTTCTAACGAATGGAGTTGATTGTCTTGCGTTGGTATAGGAATCCTTCTATCGAAACTTCAGAAAAGATGAAGGATAAACCTGTATACATAATACAGAAGAATTGTTGTGAATCGATTCCATATTGAAGAAAGAATAGAATATTCATTGATAAAATC--------------------ATTCACTCCATAATCTGATAGATCTTTTGAAGAACTGAT…
	Dasyphyllum_trichophyllum	-------------------------------------------------------------------------------------AAATGGGCAATCCTGAGCCAAATCACGTTTTCCGAAAACAAACAAAGGTTCAGAAAGCGAAAATCAAAAAGGATAGGTGCAGAGACTCGATGGAAGTTGTTCTAACGAATGGAGTTGATTGTCTTGCGTTGGTATAGGAATCCTTCTATCGAAACTTCAGAAAAGATGAAGGATAAACCTGTATACATAATACAGAAGAATTGTTGTGAATCGATTCCATATTGAAGAAAGAATAGAATATTCATTGATAAAATC--------------------ATTCACTCCATAATCTGATAGATCTTTTGAAGAACTGAT…
	Dasyphyllum_sprengelianum	--------------------------------------------------------------------------------------------------TGAGCCAAATCACGTTTTCCGAAAACAAACAAAGGTTCAGAAAGCGAAAATCAAAAAGGATAGGTGCAGAGACTCGATGGAAGTTGTTCTAACGAATGGAGTTGATTGTCTTGCGTTGGTATAGGAATCCTTCTA-CGAAACTTCAGAAAAGATGAAGGATAAACCTGTATACATAATACAGAAGAATTGTTGTGAATCGATTCCATATTGAAGAAAGAATAGAATTTTCATTGATAAAATC--------------------ATTCACTCCATAATCTGATAGATCTTTTGAAGAACTGAT…
	Dasyphyllum_fodinarum	-----------------------------------------------------TTTCAA-TTCAGAGAAACCCCGGAATTAATAAAAATGGGCAATCCTGAGCCAAATCACGTTTTCCGAAAACAAACAAAGGTTCAGAAAGCGAAAATCAAAAAGGATAGGTGCAGAGACTCGATGGAAGTTGTTCTAACGAATGGAGTTGATTGTCTTGCGTTGGTATAGGAATCCTTCTATCGAAACTTCAGAAAAGATGAAGGATAAACCTGTATACATAATACAGAAGAATTGTTGTGAATCGATTCCATATTGAAGAAAGAATAGAATATTCATTGAGAAAATC--------------------ATTCACTCCATAATCTGATAGATCTTTTGAAGAACTGAT…
	Fulcaldea_stuessyi	-----------------------------TATGGAAACTTACTAAGTGATAACTTTCAAATTCAGAGAAACCCTGGAATTAATAAAAATGGGCAATCCTGAGCCAAATCACGTTTTCCGAAAACAAACAAAGGTTCAGAAAGCGAAAATAAAAAAGGATAGGTGCAGAGACTCGATGGAAGCTGTTCTAACGAATGGAGTTGATTGTCTTGCGTTGGTAGAGGAACCCTTCTATCGAAACTTCAGAAAAGATGAAGGATAAACCTGTATACATAATACAGAAGAATTGTTGTGAATCGATTCCATATTGAAGAAAGAATAGAATATTCATTGATAAAATC--------------------ATTCACTCCATAATCTGATAGATCTTTTGAAGAACTGAT…
	Dasyphyllum_ferox	--------------------GAGCCTTGGTATGGAAACTTACTAAGTGATAACTTTCAAATTCAGAGAMACCCCGGAATTAATAAAAATGGGCAWTCSTGAGCCAAATCACGTTTTCCGAAAACAAACAAAGGTTCAGRAAGCGAAAATCAAAAAGGATAGGTGMAGAGAYTNGATGGAAGTTGTTNTAASGAATGGAGTKGATTGTCTTGCGTTGGTATAGGAATCCTTCTATCGAAANTTCAGAAAAGATGAAGGATAAACCTGTATACATAATACAGAAGAATTGTTGTGAATCGATTCCATATTGAAGAAAGAATAGAATATTCATTGATAAAATC--------------------ATTCACTCCATAATYTGATAGATCTTTTGAAGAACTGAT…
	'Dasyphyllum_sp_nov_2'	--------------------GAGCCTTGGT-TGGAA-CTT-CTC-GTGAT-ACTTTCAAATTCAGAGAAACCCCGGAATTAATCAAAATGGGCAATCCTGAGCCAAATCACGTTTTCCGAAAACAAACAAAGGTTCAGAAAGCGAAAATCAAAAAGGATAGGTGCAGAGACTCGATGGAAGTTGTTCTAACGAATGGAGTTGATTGTCTTGCGTTGGTATAGGAATCCTTCTATCGAAACTTCAGAAAAGATGAAGGATAAACCTGTATACATAATACAGAAGAATTGNTGTGAATCGATTCCATATTGAAGAAAGAATAGAATATTCATTGATAAAATC--------------------ATTCACTCCATAATCTGATAGATCTTTTGAAGAACTGAT…
	Duseniella_patagonica	-----------------------------TATGGAAACTTACTAAGTGATAACTTTCAAATTCAGAGAAACCCTGGAATTAATAAAAAAGGGCAATCCTGAGCCAAATCACGTTTTCCGAAAACAAAC----------AAAGTGAAAATAAAAAAGGATAGGTGCAGAGACTCGATGGAAGCTGTTCTAACGAATGGAGTGGATTGTCTTGCGTTAGTAGAAGAATCCTTCTATCGAAACTTCAGAAAAGATGAAGGATAAACCTGTA-ACATAATACAGAAGAATTGTTGTGAATCGATTCCATATTGAAGAAAGAATAGAATATTCATTGATAAAATC--------------------ATTCACTCCATAATCTGATAGATCTTTTGAAGAACTGAT…
	Chuquiraga_aurea	-----------AATTGGATTGAGCCTTGGTATGGAAACTTACTAAGTGATAACTTTCAAATTCAGAGAAACCCTGGAATTAATAAAAAAGGGCAATCCTGAGCCAAATCACGTTTTCCGAAAACAAAC----------AAAGTGAAAATAAAAAAGGATAGGTGCAGAGACTCGATGGAAGCTGTTCTAACGAATGGAGTGGATTGTCTTGCGTTAGTAGAAGAATCCTTCTATCGAAACTTCAGAAAAGATGAAGGATAAACCTGTA-ACATAATACAGAAGAATTGTTGTGAATCGATTCCATATTGAAGAAAGAATAGAATATTCATTGATAAAATC--------------------ATTCACTCCATAATCTGATAGATCTTTTGAAGAACTGAT…
	Chuquiraga_morenonis	-----------AATTGGATTGAGCCTTGGTATGGAAACTTACTAAGTGATAACTTTCAAATTCAGAGAAACCCTGGAATTAATAAAAAAGGGCAATCCTGAGCCAAATCACGTTTTCCGAAAACAAAC----------AAAGTGAAAATAAAAAAGGATAGGTGCAGAGACTCGATGGAAGCTGTTCTAACGAATGGAGTGGATTGTCTTGCGTTAGTAGAAGAATCCTTCTATCGAAACTTCAGAAAAGATGAAGGATAAACCTGTA-ACATAATACAGAAGAATTGTTGTGAATCGATTCCATATTGAAGAAAGAATAGAATATTCATTGATAAAATC--------------------ATTCACTCCATAATCTGATAGATCTTTTGAAGAACTGAT…
	Chuquiraga_jussieui	-----------AATTGGATTGAGCCTTGGTATGGAAACTTACTAAGTGATAACTTTCAAATTCAGAGAAACCCTGGAATTAATAAAAAAGGGCAATCCTGAGCCAAATCACGTTTTCCGAAAACAAAC----------AAAGTGAAAATAAAAAAGGATAGGTGCAGAGACTCGATGGAAGCTGTTCTAACGAATGGAGTGGATTGTCTTGCGTTAGTAGAAGAATCCTTCTATCGAAACTTCAGAAAAGATGAAGGATAAACCTGTA-ACATAATACAGAAGAATTGTTGTGAATCGATTCCATATTGAAGAAAGAATAGAATATTCATTGATAAAATC--------------------ATTCACTCCATAATCTGATAGATCTTTTGAAGAACTGAT…
	Chuquiraga_oppositifolia	-----------AATTGGATTGAGCCTTGGTATGGAAACTTACTAAGTGATAACTTTCAAATTCAGAGAAACCCTGGAATTAATAAAAAAGGGCAATCCTGAGCCAAATCACGTTTTCCGAAAACAAAC----------AAAGTGAAAATAAAAAAGGATAGGTGCAGAGACTCGATGGAAGCTGTTCTAACGAATGGAGTGGATTGTCTTGCGTTAGTAGAAGAATCCTTCTATCGAAACTTCAGAAAAGATGAAGGATAAACCTGTA-ACATAATACAGAAGAATTGTTGTGAATCGATTCCATATTGAAGAAAGAATAGAATATTCATTGATAAAATC--------------------ATTCACTCCATAATCTGATAGATCTTTTGAAGAACTGAT…
	Chuquiraga_spinosa_rotundifolia	-----------AATTGGATTGAGCCTTGGTATGGAAACTTACTAAGTGATAACTTTCAAATTCAGAGAAACCCTGGAATTAATAAAAAAGGGCAATCCTGAGCCAAATCACGTTTTCCGAAAACAAAC----------AAAGTGCAAATAAAAAAGGATAGGTGCAGAGACTCGATGGAAGCTGTTCTAACGAATGGAGTGGATTGTCTTGCGTTAGTAGAAGAATCCTTCTATCGAAACTTCAGAAAAGATGAAGGATAAACCTGTA-ACATAATACAGAAGAATTGTTGTGAATCGATTCCATATTGAAGAAAGAATAGAATATTCATTGATAAAATC--------------------ATTCACTCCATAATCTGATAGATCTTTTGAAGAACTGAT…
	Chuquiraga_ulicina_acicularis	-----------AATTGGATTGAGCCTTGGTATGGAAACTTACTAAGTGATAACTTTCAAATTCAGAGAAACCCTGGAATTAATAAAAAAGGGCAATCCTGAGCCAAATCACGTTTTCCGAAAACAAAC----------AAAGTGAAAATAAAAAAGGATAGGTGCAGAGACTCGATGGAAGCTGTTCTAACGAATGGAGTGGATTGTCTTGCGTTAGTAGAAGAATCCTTCTATCGAAACTTCAGAAAAGATGAAGGATAAACCTGTA-ACATAATACAGAAGAATTGTTGTGAATCGATTCCATATTGAAGAAAGAATAGAATATTCATTGATAAAATC--------------------ATTCACTCCATAATCTGATAGATCTTTTGAAGAACTGAT…
	Chuquiraga_ulicina_ulicina	-----------AATTGGATTGAGCCTTGGTATGGAAACTTACTAAGTGATAACTTTCAAATTCAGAGAAACCCTGGAATTAATAAAAAAGGGCAATCCTGAGCCAAATCACGTTTTCCGAAAACAAAC----------AAAGTGAAAATAAAAAAGGATAGGTGCAGAGACTCGATGGAAGCTGTTCTAACGAATGGAGTGGATTGTCTTGCGTTAGTAGAAGAATCCTTCTATTGAAACTTCAGAAAAGATGAAGGATAAACCTGTA-ACATAATACAGAAGAATTGTTGTGAATCGATTCCATATTGAAGAAAGAATAGAATATTCATTGATAAAATC--------------------ATTCACTCCATAATCTGATAGATCTTTTGAAGAACTGAT…
	Chuquiraga_weberbaueri	-----------AATTGGATTGAGCCTTGGTATGGAAACTTACTAAGTGATAACTTTCAAATTCAGAGAAACCCTGGAATTAATAAAAAAGGGCAATCCTGAGCCAAATCACGTTTTCCGAAAACAAAC----------AAAGTGAAAATAAAAAAGGATAGGTGCAGAGACTCGATGGAAGCTGTTCTAACGAATGGAGTGGATTGTCTTGCGTTAGTAGAAGAATCCTTCTATCGAAACTTCAGAAAAGATGAAGGATAAACCTGTA-ACATAATACAGAAGAATTGTTGTGAATCGATTCCATATTGAAGAAAGAATAGAATATTCATTGATAAAATC--------------------ATTCACTCCATAATCTGATAGATCTTTTGAAGAACTGAT…
	Doniophyton_anomalum	-----------AATTGGATTGAGCCTTGGTATGGAAACTTACTAAGTGATAACTTTCAAATTCAGAGAAACCCTGGAATTAATAAAAAAGGGCAATCCTGAGCCAAATCACGTTTTCCGAAAACAAAC----------AAAGTGAAAATAAAAAAGGATAGGTGCAGAGACTCGATGGAAGCTGTTCTAACGAATGGAGTGGATTGTCTTGCGTTAGTAGAAGAATCCTTCTATCGAAACTTCAGAAAAGATGAAGGATAAACCTGTA-ACATAATACAGAAGAATTGTTGTGAATCGAGTCCATATTGAAGAAAGAATAGAATATTCATTGATAAAATC--------------------ATTCACTCCATAATCTGATAGATCTTTTGAAGAACTGAT…
	Doniophyton_weddellii	-----------AATTGGATTGAGCCTTGGTATGGAAACTTACTAAGTGATAACTTTCAAATTCAGAGAAACCCTGGAATTAATAAAAAAGGGCAATCCTGAGCCAAATCACGTTTTCCGAAAACAAAC----------AAAGTGAAAATAAAAAAGGATAGGTGCAGAGACTCGATGGAAGCTGTTCTAACGAATGGAGTGGATTGTCTTGCGTTAGTAGAAGAATCCTTCTATCGAAACTTCAGAAAAGATGAAGGATAAACCTGTA-ACATAATACAGAAGAATTGTTGTGAATCGAGTCCATATTGAAGAAAGAATAGAATATTCATTGATAAAATC--------------------ATTCACTCCATAATCTGATAGATCTTTTGAAGAACTGAT…
	Chuquiraga_avellanedae	-----------AATTGGATTGAGCCTTGGTATGGAAACTTACTAAGTGATAACTTTCAAATTCAGAGAAACCCTGGAATTAATAAAAAAGGGCAATCCTGAGCCAAATCACGTTTTCCGAAAACAAAC----------AAAGTGAAAATAAAAAAGGATAGGTGCAGAGACTCGATGGAAGCTGTTCTAACGAATGGAGTGGATTGTCTTGCGTTAGTAGAAGAATCCTTCTATCGAAACTTCAGAAAAGATGAAGGATAAACCTGTA-ACATAATACAGAAGAATTGTTGTGAATCGATTCCATATTGAAGAAAGAATAGAATATTCATTGATAAAATCATTCACTCCATGATAAAATCATTCACTCCATAATCTGATAGATCTTTTGAAGAACTGAT…
	Chuquiraga_erinacea	-----------AATTGGATTGAGCCTTGGTATGGAAACTTACTAAGTGATAACTTTCAAATTCAGAGAAACCCTGGAATTAATAAAAAAGGGCAATCCTGAGCCAAATCACGTTTTCCGAAAACAAAC----------AAAGTGAAAATAAAAAAGGATAGGTGCAGAGACTCGATGGAAGCTGTTCTAACGAATGGAGTGGATTGTCTTGCGTTAGTAGAAGAATCCTTCTATCGAAACTTCAGAAAAGATGAAGGATAAACCTGTA-ACATAATACAGAAGAATTGTTGTGAATCGATTCCATATTGAAGAAAGAATAGAATATTCATTGATAAAATCATTCACTCCATGATAAAATCATTCACTCCATAATCTGATAGATCTTTTGAAGAACTGAT…
	Chuquiraga_ruscifolia	-----------AATTGGATTGAGCCTTGGTATGGAAACTTACTAAGTGATAACTTTCAAATTCAGAGAAACCCTGGAATTAATAAAAAAGGGCAATCCTGAGCCAAATCACGTTTTCCGAAAACAAAC----------AAAGTGAAAATAAAAAAGGATAGGTGCAGAGACTCGATGGAAGCTGTTCTAACGAATGGAGTGGATTGTCTTGCGTTAGTAGAAGAATCCTTCTATCGAAACTTCAGAAAAGATGAAGGATAAACCTGTA-ACATAATACAGAAGAATTGTTGTGAATCGATTCCATATTGAAGAAAGAATAGAATATTCATTGATAAAATCATTCACTCCATGATAAAATAATTCACTCCATAATCTGATAGATCTTTTGAAGAACTGAT…
	Calycera_crassifolia	-----------AATTGGATTGAGCCTTGGTATGGAAACTTACTAAGTGATAACTTTCAAATTCAGAGAAACCCTGGAATTAATAAAAATGGGCAATCCTGAGCCAAATCATGTTTTCCGAAAACAAACAAAGGTTCAGAAAGCGAAAATAAAAAAGGATAGGTGCAGAGACTCGATGGAAGCTGTTCTAACGAATGGAGTTGATTGTCTTGCGTTGGTAGAGGAATCCTTCTATCGAAACTTCAGAAAAGATGAAGGATAAACCTGTAT-CATAATACAGAAGAATTGTTTTGAATCGATTCCATATTGAGGAAAGAATCGAATATTCATTGATCAAATC--------------------ATTCACTCCATAATCTGATAGATCTTTTGAAGAACTGAT…
	Mutisia_decurrens	-----------AATTGGATTGAGCCTTGGTATGGAAACTTACTAAGTGATAACTTTCAAATTCAGAGAAACCCTGGAATTAATAAAAATGGGCAATCCTGAGCCAAATCACGTTTTCCGAAAACAAACAAAGGTTCAGAAAGCGAAAATAAAAAAGGATAGGTGCAGAGACTCGATGGAAGCTGTTCTAACGAATGGAG---------TTACGTTGGTAGAGTAATCCTTCTATCGAAACTTCAGAAAAGATGAAGGATAACCCTGTATACAT-----AGAAGAATTGTTGTGAATCGATTCCATACTGAAGAAAGAATCGAATATTCATTGATCAAACC--------------------ATTCACTCCATAATCTGATAGATCTTTTGAAGAACTGAT…
	Mutisia_speciosa	GCTACGGACTTAATTGGATTGAGCCTTGGTATGGAAACTTACTAAGTGATAACTTTCAAATTCAGAGAAACCCCGGAATTAATAAAAATGGGCAATCCTGAGCCAAATCACGTTTTCCGAAAACAAACAAAGGTTCAGAAAGCGAAAATAAAAAAGGATAGGTGCAGAGACTCGATGGAAGCTGTTCTAACGAATGGAG---------TTACGTTGGTAGAGGAATCCTTCTATCGAAACTTCAGAAAAGATGAAGGATAAACCTGTATACAT-----AGAAGAATTGTTGTGAATCGATTCCATATTGAAGAAAGAATCGAATATTCATTGATCAAACC--------------------ATTCACTCCATAATCTGATAGATCTTTTGAAGAACTGAT…
	Schlechtendalia_luzulifolia	----------------------------------------------------------AATTCAGAGAAACCCTGGAATTAATAAAAATGGGCAATCCTGAGCCAAATCACGTTTTCCGAAAACAAACAAAGGTTCAGAAAGCGAAAAGAAAAAAGGATAGGTGCAGAGACTCGATGGAAGCTGTTCTAACGAATGGAGTTGATTGTCTTGCGTTGGTAGAAGAATCCTTCTATCGAAACTTCAGAAAAGATGAAGGATAAAGCTGTATACATAATACAGAAGAATTGTTGTGAATCGATTCCATATTGAAGAAAGAATAGAATATTCATTGAGAAAATC--------------------ATTCACTCCATAATCTGATAGATCTTTTGAAGAA-----…
;
end;
